# Supplementary material for: Functional SNP allele discovery (fSNPd): an approach to find highly penetrant, environmental-triggered genotypes underlying complex human phenotypes
Source: BMC Genomics. 2017 Dec 4;18:944. doi: 10.1186/s12864-017-4325-y (PMC5716007; doi:10.1186/s12864-017-4325-y)
Supplement: Additional file 1: — Use of fSNPd and the Supplementary Figure. This firstly documents the instructions for the installation of fSNPd, and its use. Secondly, it contains the Supplemental Figure entitled: Average read depth per base of genes in a test cohort of 40 individuals’ exomes - data derived from Supplemental Table S1. This shows a graph of calculate the average read coverage by all genes, and the legend details the methodology used. References used are given after the legend. Read number statistics of average depth of sequence reads for each exon of each gene included in the exomes of forty individuals. This is a large spreadsheet giving the detailed analysis of read depth achieved. Results and statistics are given for each gene and exon of each gene. Thus, the coverage of an exome of any desired exon can be determined. Simulations of the performance of fSNPd compared to an Association study approach in a variety of scenarios. Simulations were performed assuming that a rare SNP allele was fully penetrant when present (unless otherwise stated). For each Simulation SNP-1 is a common SNP (such as are used in Association studies) with allele A frequency = allele B frequency = 0.5 and SNP-2 (analysed in fSNPd) has the rare allele A frequency = .01 and the common allele B frequency = .99. The SNP-2 allele A is disease associated and always on a SNP-1 allele A background. Simulation are of: the number of SNPs causing a phenotype; different SNP-2 rare allele frequencies; if half of cases are non-genetic or rare SNPs allele penetrance 50%; and of using a cohort size of 3000, rather than 100 as used for all other simulations. (ZIP 8041 kb) [file 12864_2017_4325_MOESM1_ESM.zip › fSNPd BMC Genomics Supplemental Table S1.csv]

fSNPd BMC Genomics Supplemental Table S1
Read number statistics of each exon of each gene included in forty exomes
Information on Metrics
	for genes	for exons
AVG_COVERAGE	? Average coverage per Gene in each individual calculated as the sum of all reads per exonic base / # of (exonic) bases in gene ? Average coverage per Gene in file = sum of average coverage per gene in each individual / # of individuals	? Average coverage per Exon in each individual calculated as the Avg number of reads per base in that exon (i.e. sum of all reads per base / # of bases) ? Average coverage per Exon in file = sum of average coverage per exon in each individual / # of individuals
AVG_%_BASES_ZERO		? Percent of Bases per Exon that have zero reads ? Average % calculated as sum of percents of exon with reads of zero per individual / # individuals
AVG_%_BASES_LESS_20	? Average coverage per Gene in each individual calculated as the sum of all average coverages per exon / # of exons in gene ? Average coverage per Gene in file = sum of average coverage per gene in each individual / # of individuals	? Percent of Bases per Exon that have less than 20 reads ? Average % calculated as sum of percents of exon with reads less than 20 per individual / # individuals
%_w/_AVG_COVERAGE_ZERO	Percent of Individuals with an average coverage of zero for the given gene	Percent of individuals with an average coverage of zero for the given exon
%_w/_AVG_COVERAGE_LESS_20	Percent of Individuals with an average coverage less than 20 for the given gene	Percent of Individuals with an average coverage less than 20 for the given exon
STD_DEVIATION_OF_COVERAGE	Standard deviation of average coverage per gene in population of 40 BGI Individuals (i.e. sqrt(sum((Individual Coverage - Average Coverage)^2)/# Individuals))	Standard deviation of average coverage per exon in population of 40 BGI Individuals (i.e. sqrt(sum((Individual Coverage - Average Coverage)^2)/# Individuals))
GENE/EXON (chr,# unique exons; # bases)	AVG_COVERAGE	AVG % BASES w/ 0 READS	AVG % BASES w/ <20 READS
A1BG
EXON (length)	AVG_COVERAGE	AVG_%_BASES_ZERO	AVG_%_BASES_LESS_20	%_w/_AVG_COVERAGE_ZERO	%_w/_AVG_COVERAGE_LESS_20	STD_DEVIATION_OF_COVERAGE
chr19:58858171-58858395 (225)	11.769	2.23%	83.29%	0.00%	90.00%	5.868505982
chr19:58858718-58859006 (289)	6.64766436	5.35%	95.39%	0.00%	100.00%	3.006360009
chr19:58861735-58862017 (283)	13.25379859	1.26%	75.40%	0.00%	85.00%	6.235862002
chr19:58862756-58863053 (298)	15.9283557	1.08%	69.07%	0.00%	65.00%	7.247386861
chr19:58863648-58863921 (274)	21.76040146	4.83%	94.84%	0.00%	97.50%	89.54849377
chr19:58864293-58864563 (271)	18.8345941	0.78%	58.53%	0.00%	57.50%	8.734440846
chr19:58864657-58864693 (37)	20.22702703	0.00%	47.36%	0.00%	50.00%	9.677136006
chr19:58864769-58864865 (97)	13.33273196	0.44%	78.53%	0.00%	80.00%	7.015744932
GENE (chromosome(s); number of bases; number of exons)	AVG_COVERAGE	AVG_%_BASES_ZERO	AVG_%_BASES_LESS_20			STD_DEVIATION_OF_COVERAGE
A1BG (chr19;1774;8)	14.39484973	2.37%	76.69%			14.19646854
A1BG-AS1
EXON (length)	AVG_COVERAGE	AVG_%_BASES_ZERO	AVG_%_BASES_LESS_20	%_w/_AVG_COVERAGE_ZERO	%_w/_AVG_COVERAGE_LESS_20	STD_DEVIATION_OF_COVERAGE
chr19:58863335-58864410 (1076)	8.241612454	29.01%	97.36%	0.00%	97.50%	27.7122918
chr19:58864744-58864840 (97)	15.35902062	0.44%	69.56%	0.00%	70.00%	7.966464707
chr19:58865079-58865223 (145)	0.140517241	88.66%	100.00%	72.50%	100.00%	0.323956984
chr19:58865734-58866549 (816)	0.133241422	88.84%	100.00%	42.50%	100.00%	0.163942922
GENE (chromosome(s); number of bases; number of exons)	AVG_COVERAGE	AVG_%_BASES_ZERO	AVG_%_BASES_LESS_20			STD_DEVIATION_OF_COVERAGE
A1BG-AS1 (chr19;2134;4)	4.794340183	53.31%	94.91%			13.94315375
A1CF
EXON (length)	AVG_COVERAGE	AVG_%_BASES_ZERO	AVG_%_BASES_LESS_20	%_w/_AVG_COVERAGE_ZERO	%_w/_AVG_COVERAGE_LESS_20	STD_DEVIATION_OF_COVERAGE
chr10:52559168-52566640 (7473)	1.576482002	82.21%	97.01%	0.00%	100.00%	0.333792668
chr10:52569653-52569802 (150)	45.53033333	0.00%	9.85%	0.00%	0.00%	8.22793196
chr10:52570799-52570936 (138)	80.38460145	0.00%	0.00%	0.00%	0.00%	12.42322657
chr10:52573616-52573798 (183)	56.66202186	0.00%	8.72%	0.00%	2.50%	13.89242956
chr10:52573616-52573822 (207)	51.85507246	0.00%	16.75%	0.00%	2.50%	12.6999987
chr10:52575765-52576039 (275)	77.62018182	0.00%	5.78%	0.00%	2.50%	21.35412444
chr10:52580311-52580409 (99)	93.93434343	0.00%	0.00%	0.00%	0.00%	16.5758022
chr10:52587890-52588055 (166)	83.81475904	0.00%	0.00%	0.00%	0.00%	13.94558099
chr10:52595833-52596072 (240)	137.8367708	0.00%	2.34%	0.00%	2.50%	48.76366196
chr10:52601621-52601752 (132)	32.71325758	0.00%	18.43%	0.00%	10.00%	9.72475431
chr10:52603747-52603882 (136)	45.03345588	0.00%	2.87%	0.00%	2.50%	11.21962968
chr10:52610424-52610567 (144)	15.62395833	0.00%	69.08%	0.00%	77.50%	5.289404352
chr10:52619601-52619745 (145)	18.54275862	0.00%	56.55%	0.00%	47.50%	5.871269494
chr10:52622648-52622741 (94)	0.042553191	95.74%	100.00%	92.50%	100.00%	0.16418861
chr10:52623792-52623840 (49)	0.083163265	92.86%	100.00%	90.00%	100.00%	0.278531712
chr10:52645340-52645435 (96)	0.133333333	88.46%	100.00%	75.00%	100.00%	0.279209418
GENE (chromosome(s); number of bases; number of exons)	AVG_COVERAGE	AVG_%_BASES_ZERO	AVG_%_BASES_LESS_20			STD_DEVIATION_OF_COVERAGE
A1CF (chr10;9727;16)	14.42783853	63.83%	78.08%			2.818623398
A2M
EXON (length)	AVG_COVERAGE	AVG_%_BASES_ZERO	AVG_%_BASES_LESS_20	%_w/_AVG_COVERAGE_ZERO	%_w/_AVG_COVERAGE_LESS_20	STD_DEVIATION_OF_COVERAGE
chr12:9220303-9220435 (133)	44.74906015	0.00%	0.70%	0.00%	0.00%	16.61805463
chr12:9220778-9220820 (43)	42.95116279	0.00%	1.22%	0.00%	0.00%	16.20285965
chr12:9221335-9221438 (104)	88.51153846	0.00%	0.00%	0.00%	0.00%	30.12312153
chr12:9222340-9222409 (70)	76.62285714	0.00%	0.00%	0.00%	0.00%	22.57505708
chr12:9223083-9223174 (92)	56.03070652	0.00%	0.00%	0.00%	0.00%	17.27036702
chr12:9224954-9225082 (129)	75.21531008	0.00%	0.00%	0.00%	0.00%	19.16462084
chr12:9225248-9225467 (220)	107.3175	0.00%	0.00%	0.00%	0.00%	28.38690275
chr12:9227155-9227379 (225)	79.19088889	0.00%	0.00%	0.00%	0.00%	25.88169579
chr12:9229351-9229532 (182)	122.9914835	0.00%	0.00%	0.00%	0.00%	45.46697034
chr12:9229941-9230016 (76)	150.7388158	0.00%	0.00%	0.00%	0.00%	66.69489264
chr12:9230296-9230453 (158)	127.2003165	0.00%	0.00%	0.00%	0.00%	47.35500982
chr12:9231839-9231927 (89)	122.8966292	0.00%	0.00%	0.00%	0.00%	47.47067243
chr12:9232234-9232411 (178)	136.7488764	0.00%	0.00%	0.00%	0.00%	55.9366267
chr12:9232689-9232773 (85)	94.68470588	0.00%	0.00%	0.00%	0.00%	37.96016955
chr12:9241795-9241847 (53)	20.78066038	0.00%	51.75%	0.00%	50.00%	9.430518888
chr12:9242497-9242619 (123)	63.92235772	0.00%	0.00%	0.00%	0.00%	18.61531552
chr12:9242951-9243078 (128)	81.76738281	0.00%	0.00%	0.00%	0.00%	15.41726473
chr12:9243796-9244025 (230)	50.50152174	0.00%	15.03%	0.00%	0.00%	10.7896241
chr12:9246060-9246175 (116)	37.47262931	0.00%	6.77%	0.00%	0.00%	9.784437735
chr12:9247568-9247680 (113)	31.08650442	0.00%	13.74%	0.00%	15.00%	10.57753214
chr12:9248134-9248296 (163)	40.41150307	0.00%	7.58%	0.00%	2.50%	16.21444674
chr12:9251202-9251352 (151)	24.47334437	0.00%	43.68%	0.00%	30.00%	8.952430336
chr12:9251976-9252119 (144)	86.93854167	0.00%	0.00%	0.00%	0.00%	32.9790841
chr12:9253739-9253803 (65)	53.175	0.00%	0.23%	0.00%	0.00%	22.92509792
chr12:9254042-9254270 (229)	124.094869	0.00%	0.00%	0.00%	0.00%	51.77141782
chr12:9256834-9256996 (163)	100.0360429	0.00%	0.00%	0.00%	0.00%	40.73531023
chr12:9258831-9258941 (111)	75.67252252	0.00%	0.00%	0.00%	0.00%	22.01646116
chr12:9259086-9259201 (116)	91.02866379	0.00%	0.00%	0.00%	0.00%	21.50373903
chr12:9260119-9260240 (122)	87.47336066	0.00%	0.00%	0.00%	0.00%	24.03921507
chr12:9261916-9262001 (86)	73.86802326	0.00%	0.00%	0.00%	0.00%	17.00646124
chr12:9262462-9262631 (170)	90.45044118	0.00%	0.00%	0.00%	0.00%	15.63564787
chr12:9262909-9262930 (22)	26.25568182	0.00%	11.14%	0.00%	15.00%	6.610126275
chr12:9264754-9264807 (54)	182.1300926	0.00%	0.00%	0.00%	0.00%	28.31066646
chr12:9264972-9265132 (161)	89.05388199	0.00%	0.02%	0.00%	0.00%	12.04506045
chr12:9265955-9266139 (185)	87.21162162	0.00%	0.14%	0.00%	0.00%	12.88807205
chr12:9268359-9268558 (200)	47.425	0.00%	12.70%	0.00%	2.50%	17.13800036
GENE (chromosome(s); number of bases; number of exons)	AVG_COVERAGE	AVG_%_BASES_ZERO	AVG_%_BASES_LESS_20			STD_DEVIATION_OF_COVERAGE
A2M (chr12;4689;36)	80.63175881	0.00%	4.02%			20.18743613
A2M-AS1
EXON (length)	AVG_COVERAGE	AVG_%_BASES_ZERO	AVG_%_BASES_LESS_20	%_w/_AVG_COVERAGE_ZERO	%_w/_AVG_COVERAGE_LESS_20	STD_DEVIATION_OF_COVERAGE
chr12:9217772-9217824 (53)	0.186320755	85.94%	100.00%	75.00%	100.00%	0.494184541
chr12:9218421-9218656 (236)	0.456991525	69.81%	100.00%	42.50%	100.00%	0.757645337
chr12:9218751-9220651 (1901)	6.56365071	51.88%	87.57%	0.00%	100.00%	2.417808142
GENE (chromosome(s); number of bases; number of exons)	AVG_COVERAGE	AVG_%_BASES_ZERO	AVG_%_BASES_LESS_20			STD_DEVIATION_OF_COVERAGE
A2M-AS1 (chr12;2190;3)	5.610970041	53.30%	87.04%			2.148335964
A2ML1
EXON (length)	AVG_COVERAGE	AVG_%_BASES_ZERO	AVG_%_BASES_LESS_20	%_w/_AVG_COVERAGE_ZERO	%_w/_AVG_COVERAGE_LESS_20	STD_DEVIATION_OF_COVERAGE
chr12:8975149-8975309 (161)	42.55822981	2.50%	18.94%	2.50%	2.50%	12.6410003
chr12:8975777-8975961 (185)	66.24486486	1.28%	5.38%	0.00%	2.50%	21.7182165
chr12:8976315-8976478 (164)	29.74039634	2.50%	15.06%	2.50%	15.00%	10.13795375
chr12:8982322-8982375 (54)	96.38518519	0.00%	2.50%	0.00%	2.50%	31.26507077
chr12:8987257-8987278 (22)	66.18977273	0.00%	2.50%	0.00%	2.50%	16.97513948
chr12:8988102-8988262 (161)	28.25496894	2.14%	23.77%	0.00%	17.50%	8.713753227
chr12:8988850-8988935 (86)	48.9997093	0.41%	6.37%	0.00%	5.00%	14.85042139
chr12:8990035-8990162 (128)	78.29863281	0.00%	2.50%	0.00%	2.50%	19.30763708
chr12:8990931-8991046 (116)	57.88426724	0.00%	3.04%	0.00%	2.50%	16.13713835
chr12:8991708-8991818 (111)	66.16621622	0.00%	2.55%	0.00%	2.50%	19.03256791
chr12:8993964-8994132 (169)	47.47337278	0.12%	13.06%	0.00%	5.00%	12.70549556
chr12:8995729-8995957 (229)	48.00425764	0.00%	17.43%	0.00%	0.00%	11.6636551
chr12:8997599-8997770 (172)	0.775726744	54.26%	100.00%	7.50%	100.00%	0.643913247
chr12:8998037-8998098 (62)	41.57258065	0.00%	2.54%	0.00%	2.50%	11.10954114
chr12:8998672-8998818 (147)	102.3064626	0.00%	0.44%	0.00%	0.00%	27.05973193
chr12:9000144-9000294 (151)	58.7589404	0.00%	3.56%	0.00%	2.50%	14.62786037
chr12:9001315-9001510 (196)	89.13533163	0.00%	3.14%	0.00%	2.50%	24.9113638
chr12:9002264-9002355 (92)	97.08586957	0.00%	2.50%	0.00%	2.50%	26.34742675
chr12:9002755-9002870 (116)	65.15517241	0.00%	3.97%	0.00%	2.50%	18.67085347
chr12:9004379-9004608 (230)	124.9982609	0.00%	2.50%	0.00%	2.50%	30.8664181
chr12:9004805-9004932 (128)	77.14277344	0.00%	2.68%	0.00%	2.50%	21.25498132
chr12:9006723-9006845 (123)	34.10365854	0.37%	15.08%	0.00%	7.50%	10.3222177
chr12:9007375-9007427 (53)	37.03113208	0.00%	5.66%	0.00%	5.00%	11.45689567
chr12:9008104-9008188 (85)	65.46411765	0.00%	2.50%	0.00%	2.50%	14.08635649
chr12:9009759-9009936 (178)	76.94845506	0.00%	0.81%	0.00%	0.00%	13.2621894
chr12:9010102-9010184 (83)	99.19277108	0.00%	0.00%	0.00%	0.00%	20.1987765
chr12:9010541-9010698 (158)	88.38924051	0.00%	1.33%	0.00%	0.00%	18.48969781
chr12:9013476-9013551 (76)	26.62138158	0.00%	32.47%	0.00%	20.00%	6.884266286
chr12:9013730-9013893 (164)	70.98460366	0.00%	0.50%	0.00%	0.00%	13.74587325
chr12:9016389-9016604 (216)	42.61354167	0.00%	18.01%	0.00%	0.00%	7.640079873
chr12:9020437-9020653 (217)	70.41532258	0.00%	3.51%	0.00%	2.50%	14.41161222
chr12:9020825-9020953 (129)	77.95736434	0.00%	2.50%	0.00%	2.50%	15.93251337
chr12:9021132-9021223 (92)	69.43152174	0.00%	0.00%	0.00%	0.00%	15.21013107
chr12:9021730-9021799 (70)	132.595	0.00%	0.00%	0.00%	0.00%	26.79838968
chr12:9027020-9027123 (104)	45.29086538	0.00%	3.41%	0.00%	0.00%	17.08440852
chr12:9027566-9027608 (43)	75.60930233	0.00%	0.00%	0.00%	0.00%	23.49884247
chr12:9028653-9029381 (729)	0.414643347	70.64%	100.00%	12.50%	100.00%	0.325183466
GENE (chromosome(s); number of bases; number of exons)	AVG_COVERAGE	AVG_%_BASES_ZERO	AVG_%_BASES_LESS_20			STD_DEVIATION_OF_COVERAGE
A2ML1 (chr12;5400;37)	54.46590786	11.26%	22.03%			8.063795732
A2MP1
EXON (length)	AVG_COVERAGE	AVG_%_BASES_ZERO	AVG_%_BASES_LESS_20	%_w/_AVG_COVERAGE_ZERO	%_w/_AVG_COVERAGE_LESS_20	STD_DEVIATION_OF_COVERAGE
chr12:9381128-9381294 (167)	0.107035928	89.73%	100.00%	80.00%	100.00%	0.227021094
chr12:9381967-9382009 (43)	0.220348837	80.52%	100.00%	70.00%	100.00%	0.40128874
chr12:9382848-9382951 (104)	0.116346154	88.63%	100.00%	77.50%	100.00%	0.245868224
chr12:9383605-9383674 (70)	0.367142857	69.89%	100.00%	52.50%	100.00%	0.512538699
chr12:9384201-9384292 (92)	0.012771739	98.72%	100.00%	95.00%	100.00%	0.061241464
chr12:9384650-9384781 (132)	0.025378788	97.69%	100.00%	92.50%	100.00%	0.104267169
chr12:9384957-9385176 (220)	0.261818182	80.45%	100.00%	57.50%	100.00%	0.415153063
chr12:9385981-9386288 (308)	2.54099026	11.37%	100.00%	0.00%	100.00%	1.150005703
chr12:9386730-9386803 (74)	0.313513514	76.89%	100.00%	62.50%	100.00%	0.58628406
GENE (chromosome(s); number of bases; number of exons)	AVG_COVERAGE	AVG_%_BASES_ZERO	AVG_%_BASES_LESS_20			STD_DEVIATION_OF_COVERAGE
A2MP1 (chr12;1210;9)	0.752348317	65.65%	97.56%			0.33071045
A3GALT2
EXON (length)	AVG_COVERAGE	AVG_%_BASES_ZERO	AVG_%_BASES_LESS_20	%_w/_AVG_COVERAGE_ZERO	%_w/_AVG_COVERAGE_LESS_20	STD_DEVIATION_OF_COVERAGE
chr1:33772366-33773054 (689)	3.105660377	23.88%	97.55%	5.00%	97.50%	3.921408479
chr1:33777652-33777790 (139)	14.67374101	3.02%	72.19%	2.50%	75.00%	8.839941129
chr1:33778101-33778191 (91)	6.346703297	3.90%	100.00%	2.50%	100.00%	3.796103664
chr1:33778407-33778491 (85)	15.42764706	2.88%	71.91%	2.50%	77.50%	9.047548962
chr1:33786676-33786699 (24)	15.975	0.00%	68.85%	0.00%	70.00%	6.992188101
GENE (chromosome(s); number of bases; number of exons)	AVG_COVERAGE	AVG_%_BASES_ZERO	AVG_%_BASES_LESS_20			STD_DEVIATION_OF_COVERAGE
A3GALT2 (chr1;1028;5)	6.122947708	16.58%	89.32%			4.091208869
A4GALT
EXON (length)	AVG_COVERAGE	AVG_%_BASES_ZERO	AVG_%_BASES_LESS_20	%_w/_AVG_COVERAGE_ZERO	%_w/_AVG_COVERAGE_LESS_20	STD_DEVIATION_OF_COVERAGE
chr22:43088126-43090003 (1878)	9.897870075	26.90%	81.69%	0.00%	97.50%	4.734035875
chr22:43091496-43091637 (142)	0.092957746	90.95%	100.00%	82.50%	100.00%	0.222473917
chr22:43116802-43116876 (75)	0.102666667	90.00%	100.00%	82.50%	100.00%	0.260105961
GENE (chromosome(s); number of bases; number of exons)	AVG_COVERAGE	AVG_%_BASES_ZERO	AVG_%_BASES_LESS_20			STD_DEVIATION_OF_COVERAGE
A4GALT (chr22;2095;3)	8.665975901	32.68%	81.54%			4.250034468
A4GNT
EXON (length)	AVG_COVERAGE	AVG_%_BASES_ZERO	AVG_%_BASES_LESS_20	%_w/_AVG_COVERAGE_ZERO	%_w/_AVG_COVERAGE_LESS_20	STD_DEVIATION_OF_COVERAGE
chr3:137842559-137843720 (1162)	34.83752151	23.37%	50.90%	0.00%	5.00%	10.27058897
chr3:137849690-137850124 (435)	97.25775862	0.00%	4.27%	0.00%	5.00%	27.61126769
chr3:137851053-137851229 (177)	0.151412429	86.30%	100.00%	72.50%	100.00%	0.281793502
GENE (chromosome(s); number of bases; number of exons)	AVG_COVERAGE	AVG_%_BASES_ZERO	AVG_%_BASES_LESS_20			STD_DEVIATION_OF_COVERAGE
A4GNT (chr3;1774;3)	45.54410592	23.34%	43.28%			12.83165036
AA06
EXON (length)	AVG_COVERAGE	AVG_%_BASES_ZERO	AVG_%_BASES_LESS_20	%_w/_AVG_COVERAGE_ZERO	%_w/_AVG_COVERAGE_LESS_20	STD_DEVIATION_OF_COVERAGE
chr17:31856805-31857217 (413)	0.161803874	86.27%	100.00%	57.50%	100.00%	0.246299398
chr17:31860468-31860532 (65)	0.135384615	88.42%	100.00%	82.50%	100.00%	0.357012588
chr17:31860623-31860779 (157)	0.079299363	92.48%	100.00%	85.00%	100.00%	0.217485613
GENE (chromosome(s); number of bases; number of exons)	AVG_COVERAGE	AVG_%_BASES_ZERO	AVG_%_BASES_LESS_20			STD_DEVIATION_OF_COVERAGE
AA06 (chr17;635;3)	0.135317841	85.88%	97.56%			0.161853714
AAAS
EXON (length)	AVG_COVERAGE	AVG_%_BASES_ZERO	AVG_%_BASES_LESS_20	%_w/_AVG_COVERAGE_ZERO	%_w/_AVG_COVERAGE_LESS_20	STD_DEVIATION_OF_COVERAGE
chr12:53701239-53701497 (259)	43.2203668	0.00%	12.26%	0.00%	7.50%	33.89371256
chr12:53701628-53701713 (86)	50.00552326	0.00%	6.31%	0.00%	5.00%	33.86838201
chr12:53701835-53701917 (83)	131.7361446	0.00%	0.00%	0.00%	0.00%	89.82562973
chr12:53702065-53702133 (69)	178.7956522	0.00%	0.00%	0.00%	0.00%	127.0695488
chr12:53702218-53702312 (95)	147.7078947	0.00%	0.00%	0.00%	0.00%	101.6460113
chr12:53702508-53702599 (92)	87.47527174	0.00%	0.00%	0.00%	0.00%	60.84216702
chr12:53702743-53702804 (62)	99.51814516	0.00%	0.00%	0.00%	0.00%	73.08442985
chr12:53702940-53703065 (126)	68.63650794	0.00%	3.49%	0.00%	2.50%	52.1773039
chr12:53703384-53703505 (122)	38.01331967	0.00%	18.69%	0.00%	10.00%	25.28289462
chr12:53708081-53708225 (145)	21.53844828	0.00%	52.07%	0.00%	47.50%	11.29575356
chr12:53708534-53708633 (100)	26.86825	0.00%	33.13%	0.00%	30.00%	13.44833649
chr12:53708877-53708924 (48)	53.68333333	0.00%	2.97%	0.00%	2.50%	28.42886476
chr12:53709118-53709210 (93)	32.24543011	0.00%	16.91%	0.00%	17.50%	14.44089642
chr12:53709510-53709566 (57)	23.03333333	0.00%	44.43%	0.00%	45.00%	11.3868345
chr12:53714348-53714476 (129)	46.60232558	0.00%	7.93%	0.00%	2.50%	13.90620328
chr12:53715126-53715412 (287)	37.76881533	0.00%	18.34%	0.00%	2.50%	12.13512723
GENE (chromosome(s); number of bases; number of exons)	AVG_COVERAGE	AVG_%_BASES_ZERO	AVG_%_BASES_LESS_20			STD_DEVIATION_OF_COVERAGE
AAAS (chr12;1853;16)	57.83699472	0.00%	14.66%			33.41329359
AACS
EXON (length)	AVG_COVERAGE	AVG_%_BASES_ZERO	AVG_%_BASES_LESS_20	%_w/_AVG_COVERAGE_ZERO	%_w/_AVG_COVERAGE_LESS_20	STD_DEVIATION_OF_COVERAGE
chr12:125549924-125550263 (340)	9.963455882	12.95%	81.99%	0.00%	97.50%	4.888984285
chr12:125558421-125558525 (105)	77.85380952	0.00%	0.00%	0.00%	0.00%	28.46527602
chr12:125561036-125561157 (122)	33.39713115	0.00%	13.50%	0.00%	7.50%	8.623059696
chr12:125570875-125570989 (115)	91.31130435	0.00%	2.50%	0.00%	2.50%	33.073068
chr12:125575971-125576069 (99)	49.05151515	0.00%	11.36%	0.00%	7.50%	20.6340444
chr12:125587224-125587339 (116)	57.43060345	0.00%	2.50%	0.00%	2.50%	14.92829161
chr12:125587545-125587627 (83)	42.16325301	0.00%	8.37%	0.00%	7.50%	13.61359469
chr12:125591666-125591814 (149)	50.8033557	0.00%	4.60%	0.00%	2.50%	11.36276993
chr12:125599022-125599103 (82)	40.1277439	0.00%	7.47%	0.00%	5.00%	12.64468084
chr12:125603186-125603311 (126)	11.70992063	0.89%	88.13%	0.00%	95.00%	4.741441133
chr12:125609250-125609315 (66)	46.05984848	0.00%	4.17%	0.00%	2.50%	12.92038956
chr12:125609447-125609570 (124)	121.3719758	0.00%	2.50%	0.00%	2.50%	31.33184642
chr12:125612706-125612820 (115)	15.73326087	0.00%	72.24%	0.00%	85.00%	4.311450174
chr12:125613880-125614006 (127)	53.50944882	0.00%	3.05%	0.00%	2.50%	13.87897156
chr12:125618548-125618618 (71)	46.91197183	0.60%	10.11%	0.00%	10.00%	16.9458956
chr12:125619339-125619398 (60)	29.61083333	2.50%	19.21%	2.50%	15.00%	11.26371235
chr12:125621207-125621410 (204)	19.05134804	0.00%	57.35%	0.00%	57.50%	7.140381068
chr12:125626637-125627871 (1235)	4.200991903	59.83%	91.64%	2.50%	100.00%	1.820944839
GENE (chromosome(s); number of bases; number of exons)	AVG_COVERAGE	AVG_%_BASES_ZERO	AVG_%_BASES_LESS_20			STD_DEVIATION_OF_COVERAGE
AACS (chr12;3339;18)	27.57299907	22.97%	52.69%			6.378490395
AACSP1
EXON (length)	AVG_COVERAGE	AVG_%_BASES_ZERO	AVG_%_BASES_LESS_20	%_w/_AVG_COVERAGE_ZERO	%_w/_AVG_COVERAGE_LESS_20	STD_DEVIATION_OF_COVERAGE
chr5:178191863-178193176 (1314)	0.230270167	80.00%	100.00%	20.00%	100.00%	0.185049922
chr5:178194130-178194336 (207)	1.49794686	34.89%	100.00%	17.50%	100.00%	1.305938548
chr5:178195470-178195665 (196)	0.124617347	88.49%	100.00%	72.50%	100.00%	0.22984931
chr5:178199429-178199632 (204)	6.479044118	3.90%	98.95%	0.00%	100.00%	3.589501409
chr5:178201498-178201549 (52)	2.221634615	21.92%	100.00%	15.00%	100.00%	1.798616679
chr5:178202267-178202337 (71)	10.74507042	0.67%	94.86%	0.00%	97.50%	4.989848652
chr5:178203142-178203277 (136)	0.099264706	90.85%	100.00%	75.00%	100.00%	0.251788585
GENE (chromosome(s); number of bases; number of exons)	AVG_COVERAGE	AVG_%_BASES_ZERO	AVG_%_BASES_LESS_20			STD_DEVIATION_OF_COVERAGE
AACSP1 (chr5;2180;7)	1.275777579	64.45%	97.30%			0.484819236
AADAC
EXON (length)	AVG_COVERAGE	AVG_%_BASES_ZERO	AVG_%_BASES_LESS_20	%_w/_AVG_COVERAGE_ZERO	%_w/_AVG_COVERAGE_LESS_20	STD_DEVIATION_OF_COVERAGE
chr3:151531860-151532088 (229)	40.40873362	0.00%	16.33%	0.00%	7.50%	16.23267247
chr3:151535153-151535376 (224)	90.64799107	0.00%	0.00%	0.00%	0.00%	48.55765009
chr3:151538170-151538240 (71)	48.01302817	0.00%	2.50%	0.00%	2.50%	11.24096119
chr3:151542450-151542622 (173)	66.60534682	0.00%	0.52%	0.00%	0.00%	11.78077381
chr3:151545363-151546276 (914)	93.01873632	0.45%	16.38%	0.00%	0.00%	21.7949139
GENE (chromosome(s); number of bases; number of exons)	AVG_COVERAGE	AVG_%_BASES_ZERO	AVG_%_BASES_LESS_20			STD_DEVIATION_OF_COVERAGE
AADAC (chr3;1611;5)	78.4300162	0.25%	11.49%			16.00671064
AADACL2
EXON (length)	AVG_COVERAGE	AVG_%_BASES_ZERO	AVG_%_BASES_LESS_20	%_w/_AVG_COVERAGE_ZERO	%_w/_AVG_COVERAGE_LESS_20	STD_DEVIATION_OF_COVERAGE
chr3:151451703-151451961 (259)	133.0105212	0.00%	0.00%	0.00%	0.00%	27.15513353
chr3:151458433-151458656 (224)	109.1219866	0.00%	0.27%	0.00%	0.00%	23.36051671
chr3:151461880-151461950 (71)	61.59542254	0.00%	1.30%	0.00%	2.50%	15.55104093
chr3:151463296-151463468 (173)	105.0104046	0.00%	2.31%	0.00%	2.50%	26.71684174
chr3:151474779-151475556 (778)	146.3526992	0.00%	4.82%	0.00%	0.00%	36.38773097
GENE (chromosome(s); number of bases; number of exons)	AVG_COVERAGE	AVG_%_BASES_ZERO	AVG_%_BASES_LESS_20			STD_DEVIATION_OF_COVERAGE
AADACL2 (chr3;1505;5)	126.5994814	0.00%	2.79%			27.99512985
AADACL3
EXON (length)	AVG_COVERAGE	AVG_%_BASES_ZERO	AVG_%_BASES_LESS_20	%_w/_AVG_COVERAGE_ZERO	%_w/_AVG_COVERAGE_LESS_20	STD_DEVIATION_OF_COVERAGE
chr1:12776117-12776347 (231)	70.36991342	0.00%	4.10%	0.00%	0.00%	36.64639856
chr1:12779476-12779693 (218)	45.28199541	0.00%	16.20%	0.00%	2.50%	26.99140976
chr1:12780884-12780948 (65)	31.58038462	0.00%	19.31%	0.00%	20.00%	21.09495186
chr1:12785188-12788726 (3539)	36.45473298	48.93%	72.71%	0.00%	2.50%	29.19423853
GENE (chromosome(s); number of bases; number of exons)	AVG_COVERAGE	AVG_%_BASES_ZERO	AVG_%_BASES_LESS_20			STD_DEVIATION_OF_COVERAGE
AADACL3 (chr1;4053;4)	37.8383853	41.68%	63.32%			28.9105654
AADACL4
EXON (length)	AVG_COVERAGE	AVG_%_BASES_ZERO	AVG_%_BASES_LESS_20	%_w/_AVG_COVERAGE_ZERO	%_w/_AVG_COVERAGE_LESS_20	STD_DEVIATION_OF_COVERAGE
chr1:12704565-12704733 (169)	51.14526627	2.50%	13.11%	2.50%	5.00%	20.55180388
chr1:12711141-12711358 (218)	138.2838303	0.00%	2.50%	0.00%	2.50%	41.15019239
chr1:12721801-12721865 (65)	70.935	0.00%	2.54%	0.00%	2.50%	20.39665522
chr1:12725971-12727097 (1127)	86.72455634	3.00%	19.92%	0.00%	0.00%	23.35470226
GENE (chromosome(s); number of bases; number of exons)	AVG_COVERAGE	AVG_%_BASES_ZERO	AVG_%_BASES_LESS_20			STD_DEVIATION_OF_COVERAGE
AADACL4 (chr1;1579;4)	87.20479155	2.35%	15.68%			22.5618157
AADAT
EXON (length)	AVG_COVERAGE	AVG_%_BASES_ZERO	AVG_%_BASES_LESS_20	%_w/_AVG_COVERAGE_ZERO	%_w/_AVG_COVERAGE_LESS_20	STD_DEVIATION_OF_COVERAGE
chr4:170981372-170982120 (749)	0.15941255	86.93%	100.00%	42.50%	100.00%	0.168826882
chr4:170983042-170983144 (103)	49.59975728	0.00%	3.01%	0.00%	2.50%	17.39008755
chr4:170985869-170985976 (108)	117.999537	0.00%	0.05%	0.00%	0.00%	28.91332277
chr4:170987564-170987629 (66)	79.25568182	0.00%	0.00%	0.00%	0.00%	19.19845077
chr4:170988477-170988539 (63)	117.8242063	0.00%	1.39%	0.00%	2.50%	28.44380876
chr4:170989741-170989838 (98)	44.93290816	0.00%	3.67%	0.00%	2.50%	36.06331086
chr4:170990298-170990381 (84)	79.35595238	0.00%	2.50%	0.00%	2.50%	173.4238873
chr4:170991737-170991803 (67)	28.20485075	0.00%	21.46%	0.00%	20.00%	9.883994088
chr4:170994286-170994496 (211)	185.3832938	0.00%	0.00%	0.00%	0.00%	52.88100452
chr4:170999659-170999734 (76)	91.45526316	0.00%	0.00%	0.00%	0.00%	19.62396049
chr4:171008266-171008399 (134)	94.7119403	0.00%	1.49%	0.00%	2.50%	29.48110006
chr4:171009546-171009715 (170)	82.69558824	0.00%	5.50%	0.00%	5.00%	27.80707024
chr4:171010762-171010887 (126)	67.87103175	2.50%	5.00%	2.50%	5.00%	24.15225616
chr4:171010774-171010887 (114)	68.38881579	2.50%	5.00%	2.50%	5.00%	24.33118408
chr4:171010774-171011183 (410)	31.17713415	13.12%	50.70%	2.50%	12.50%	11.20375504
chr4:171011294-171011372 (79)	0.074050633	92.59%	100.00%	87.50%	100.00%	0.207543796
chr4:171011375-171011538 (164)	0.197865854	82.42%	100.00%	62.50%	100.00%	0.300631864
GENE (chromosome(s); number of bases; number of exons)	AVG_COVERAGE	AVG_%_BASES_ZERO	AVG_%_BASES_LESS_20			STD_DEVIATION_OF_COVERAGE
AADAT (chr4;2822;17)	50.32587164	31.78%	43.12%			9.130798599
AAED1
EXON (length)	AVG_COVERAGE	AVG_%_BASES_ZERO	AVG_%_BASES_LESS_20	%_w/_AVG_COVERAGE_ZERO	%_w/_AVG_COVERAGE_LESS_20	STD_DEVIATION_OF_COVERAGE
chr9:99403532-99404168 (637)	33.5616562	18.01%	53.57%	0.00%	5.00%	10.0208864
chr9:99408174-99408306 (133)	22.03533835	0.00%	43.65%	0.00%	30.00%	6.194392331
chr9:99413671-99413777 (107)	15.39719626	0.00%	73.25%	0.00%	85.00%	5.159997932
chr9:99413940-99413994 (55)	37.18545455	0.00%	5.50%	0.00%	5.00%	11.3739402
chr9:99416986-99417055 (70)	49.30607143	0.00%	5.00%	0.00%	5.00%	13.72655437
chr9:99417371-99417599 (229)	0.841375546	60.75%	100.00%	7.50%	100.00%	0.637744025
GENE (chromosome(s); number of bases; number of exons)	AVG_COVERAGE	AVG_%_BASES_ZERO	AVG_%_BASES_LESS_20			STD_DEVIATION_OF_COVERAGE
AAED1 (chr9;1231;6)	25.08075925	20.12%	56.52%			5.960827349
AAGAB
EXON (length)	AVG_COVERAGE	AVG_%_BASES_ZERO	AVG_%_BASES_LESS_20	%_w/_AVG_COVERAGE_ZERO	%_w/_AVG_COVERAGE_LESS_20	STD_DEVIATION_OF_COVERAGE
chr15:67493012-67495236 (2225)	2.999179775	74.43%	94.69%	0.00%	100.00%	0.709409145
chr15:67495885-67495935 (51)	16.14019608	2.50%	66.57%	2.50%	67.50%	5.715488763
chr15:67496381-67496486 (106)	57.98325472	0.00%	2.64%	0.00%	2.50%	16.39215181
chr15:67500899-67500996 (98)	31.0744898	0.00%	14.92%	0.00%	5.00%	7.462249921
chr15:67501799-67501882 (84)	102.0630952	0.00%	2.50%	0.00%	2.50%	22.02700173
chr15:67524151-67524235 (85)	211.375	0.00%	0.00%	0.00%	0.00%	44.27246414
chr15:67528316-67528406 (91)	253.9074176	0.00%	0.33%	0.00%	0.00%	57.99447608
chr15:67528745-67528842 (98)	108.6839286	0.00%	2.50%	0.00%	2.50%	26.00200234
chr15:67528967-67529158 (192)	174.9951823	0.00%	2.50%	0.00%	2.50%	43.22225054
chr15:67546751-67547074 (324)	22.67993827	0.19%	42.81%	0.00%	37.50%	8.902275751
chr15:67546896-67547074 (179)	31.63603352	0.00%	8.67%	0.00%	5.00%	12.46448452
chr15:67547474-67547536 (63)	2.096825397	17.70%	100.00%	5.00%	100.00%	1.416068746
GENE (chromosome(s); number of bases; number of exons)	AVG_COVERAGE	AVG_%_BASES_ZERO	AVG_%_BASES_LESS_20			STD_DEVIATION_OF_COVERAGE
AAGAB (chr15;3596;12)	33.56763613	45.28%	64.71%			6.311488654
AAK1
EXON (length)	AVG_COVERAGE	AVG_%_BASES_ZERO	AVG_%_BASES_LESS_20	%_w/_AVG_COVERAGE_ZERO	%_w/_AVG_COVERAGE_LESS_20	STD_DEVIATION_OF_COVERAGE
chr2:69685126-69703095 (17970)	7.802895103	72.10%	91.39%	0.00%	100.00%	2.064350834
chr2:69704011-69704122 (112)	54.29754464	0.00%	0.58%	0.00%	0.00%	17.88979441
chr2:69706082-69706193 (112)	75.75691964	0.00%	0.00%	0.00%	0.00%	19.0717555
chr2:69707991-69708093 (103)	57.18567961	0.00%	2.55%	0.00%	2.50%	19.31297025
chr2:69709842-69709944 (103)	68.19490291	0.00%	0.12%	0.00%	0.00%	20.13314555
chr2:69723116-69723212 (97)	60.35927835	0.00%	0.08%	0.00%	0.00%	11.20287097
chr2:69732700-69732805 (106)	85.16108491	0.00%	0.50%	0.00%	0.00%	21.58914449
chr2:69734552-69734710 (159)	90.94292453	0.00%	2.37%	0.00%	2.50%	25.72488287
chr2:69736362-69736592 (231)	57.03160173	0.00%	3.21%	0.00%	2.50%	12.57167283
chr2:69741602-69741881 (280)	35.79875	0.04%	37.25%	0.00%	2.50%	7.762090082
chr2:69746085-69746372 (288)	23.64288194	0.24%	50.02%	0.00%	15.00%	6.067747901
chr2:69747965-69748120 (156)	30.93028846	0.00%	27.66%	0.00%	10.00%	8.857335602
chr2:69752164-69752244 (81)	75.41265432	0.00%	1.30%	0.00%	0.00%	15.23849092
chr2:69754347-69754451 (105)	71.71047619	0.00%	0.19%	0.00%	0.00%	12.79229924
chr2:69757139-69757272 (134)	89.96847015	0.00%	0.00%	0.00%	0.00%	17.82815489
chr2:69757756-69757838 (83)	63.27289157	0.00%	0.00%	0.00%	0.00%	13.67688363
chr2:69759172-69759294 (123)	95.70142276	0.00%	0.00%	0.00%	0.00%	17.68766248
chr2:69769654-69769797 (144)	75.44131944	0.00%	0.28%	0.00%	0.00%	13.46785573
chr2:69771567-69771676 (110)	57.32113636	0.00%	0.00%	0.00%	0.00%	11.02289154
chr2:69783991-69784110 (120)	127.5279167	0.00%	0.00%	0.00%	0.00%	26.65983608
chr2:69870009-69870406 (398)	15.09579146	6.21%	62.99%	0.00%	87.50%	3.957373381
chr2:69870706-69870977 (272)	0.127297794	88.98%	100.00%	67.50%	100.00%	0.217242842
GENE (chromosome(s); number of bases; number of exons)	AVG_COVERAGE	AVG_%_BASES_ZERO	AVG_%_BASES_LESS_20			STD_DEVIATION_OF_COVERAGE
AAK1 (chr2;21287;22)	14.34995136	60.61%	79.07%			2.067131899
AAMDC
EXON (length)	AVG_COVERAGE	AVG_%_BASES_ZERO	AVG_%_BASES_LESS_20	%_w/_AVG_COVERAGE_ZERO	%_w/_AVG_COVERAGE_LESS_20	STD_DEVIATION_OF_COVERAGE
chr11:77532207-77532287 (81)	0.377160494	72.19%	100.00%	57.50%	100.00%	0.57800295
chr11:77553524-77553674 (151)	117.2769868	0.00%	0.02%	0.00%	0.00%	41.93226298
chr11:77580767-77580863 (97)	82.45747423	0.00%	0.26%	0.00%	0.00%	15.34320596
chr11:77583220-77583398 (179)	27.46941341	0.00%	36.30%	0.00%	15.00%	8.255987902
GENE (chromosome(s); number of bases; number of exons)	AVG_COVERAGE	AVG_%_BASES_ZERO	AVG_%_BASES_LESS_20			STD_DEVIATION_OF_COVERAGE
AAMDC (chr11;508;4)	58.87223929	11.23%	28.09%			14.32809424
AAMP
EXON (length)	AVG_COVERAGE	AVG_%_BASES_ZERO	AVG_%_BASES_LESS_20	%_w/_AVG_COVERAGE_ZERO	%_w/_AVG_COVERAGE_LESS_20	STD_DEVIATION_OF_COVERAGE
chr2:219128851-219129331 (481)	12.75192308	13.49%	72.08%	0.00%	92.50%	5.764663405
chr2:219129742-219129897 (156)	11.69791667	1.89%	82.39%	0.00%	97.50%	5.249348013
chr2:219130093-219130184 (92)	25.84891304	0.14%	40.19%	0.00%	35.00%	12.47052238
chr2:219130301-219130405 (105)	57.105	1.17%	13.07%	0.00%	15.00%	27.07399799
chr2:219130553-219130669 (117)	15.0707265	1.03%	72.33%	0.00%	75.00%	7.663264495
chr2:219130786-219130870 (85)	24.72882353	0.00%	35.06%	0.00%	35.00%	12.64749711
chr2:219131165-219131310 (146)	15.35291096	0.38%	72.38%	0.00%	72.50%	6.374163372
chr2:219131569-219131709 (141)	25.86347518	0.41%	38.81%	0.00%	32.50%	11.97604335
chr2:219132216-219132336 (121)	15.29442149	0.00%	71.30%	0.00%	72.50%	6.821248919
chr2:219134104-219134257 (154)	27.2349026	0.00%	24.56%	0.00%	22.50%	12.67470258
chr2:219134688-219134893 (206)	45.17815534	0.00%	9.68%	0.00%	7.50%	17.1286436
GENE (chromosome(s); number of bases; number of exons)	AVG_COVERAGE	AVG_%_BASES_ZERO	AVG_%_BASES_LESS_20			STD_DEVIATION_OF_COVERAGE
AAMP (chr2;1804;11)	22.40964523	3.87%	51.10%			9.229613053
AANAT
EXON (length)	AVG_COVERAGE	AVG_%_BASES_ZERO	AVG_%_BASES_LESS_20	%_w/_AVG_COVERAGE_ZERO	%_w/_AVG_COVERAGE_LESS_20	STD_DEVIATION_OF_COVERAGE
chr17:74449432-74449864 (433)	0.26073903	78.20%	100.00%	32.50%	100.00%	0.278377609
chr17:74455328-74455448 (121)	0.094628099	91.01%	100.00%	80.00%	100.00%	0.216388116
chr17:74458397-74458562 (166)	0.183885542	84.55%	100.00%	67.50%	100.00%	0.310559514
chr17:74461964-74462314 (351)	18.35206553	2.46%	79.55%	0.00%	85.00%	41.19943194
chr17:74463629-74463809 (181)	0.082734807	92.25%	100.00%	85.00%	100.00%	0.214505875
chr17:74464753-74464991 (239)	15.58096234	1.35%	70.43%	0.00%	77.50%	9.587670119
chr17:74465254-74465409 (156)	13.4838141	1.46%	78.94%	0.00%	85.00%	7.484369532
chr17:74465746-74466199 (454)	3.53904185	27.41%	99.49%	2.50%	100.00%	2.009397858
GENE (chromosome(s); number of bases; number of exons)	AVG_COVERAGE	AVG_%_BASES_ZERO	AVG_%_BASES_LESS_20			STD_DEVIATION_OF_COVERAGE
AANAT (chr17;2101;8)	6.522085882	41.54%	89.31%			8.092006419
AAR2
EXON (length)	AVG_COVERAGE	AVG_%_BASES_ZERO	AVG_%_BASES_LESS_20	%_w/_AVG_COVERAGE_ZERO	%_w/_AVG_COVERAGE_LESS_20	STD_DEVIATION_OF_COVERAGE
chr20:34824338-34824425 (88)	0.150284091	87.33%	100.00%	77.50%	100.00%	0.334383448
chr20:34824338-34824704 (367)	0.123569482	89.03%	100.00%	70.00%	100.00%	0.207315186
chr20:34827742-34828547 (806)	61.69519231	0.23%	11.14%	0.00%	7.50%	20.50463146
chr20:34832618-34832848 (231)	107.3737013	0.00%	2.50%	0.00%	2.50%	30.22033305
chr20:34843499-34844863 (1365)	26.46798535	51.72%	76.23%	0.00%	12.50%	6.956154002
GENE (chromosome(s); number of bases; number of exons)	AVG_COVERAGE	AVG_%_BASES_ZERO	AVG_%_BASES_LESS_20			STD_DEVIATION_OF_COVERAGE
AAR2 (chr20;2857;5)	37.8077038	37.95%	54.33%			10.36287338
AARD
EXON (length)	AVG_COVERAGE	AVG_%_BASES_ZERO	AVG_%_BASES_LESS_20	%_w/_AVG_COVERAGE_ZERO	%_w/_AVG_COVERAGE_LESS_20	STD_DEVIATION_OF_COVERAGE
chr8:117950463-117950806 (344)	29.12231105	0.00%	32.67%	0.00%	12.50%	7.778952482
chr8:117954796-117956239 (1444)	3.585803324	60.27%	93.14%	0.00%	100.00%	1.661252527
GENE (chromosome(s); number of bases; number of exons)	AVG_COVERAGE	AVG_%_BASES_ZERO	AVG_%_BASES_LESS_20			STD_DEVIATION_OF_COVERAGE
AARD (chr8;1788;2)	8.291578	47.49%	79.52%			2.210350551
AARS
EXON (length)	AVG_COVERAGE	AVG_%_BASES_ZERO	AVG_%_BASES_LESS_20	%_w/_AVG_COVERAGE_ZERO	%_w/_AVG_COVERAGE_LESS_20	STD_DEVIATION_OF_COVERAGE
chr16:70286296-70286809 (514)	8.119844358	32.13%	83.77%	0.00%	100.00%	3.501442647
chr16:70287170-70287284 (115)	23.21521739	2.50%	34.57%	2.50%	32.50%	9.12530824
chr16:70287616-70287703 (88)	21.18494318	0.65%	49.38%	0.00%	42.50%	9.255337899
chr16:70287821-70287941 (121)	38.71115702	0.02%	12.13%	0.00%	15.00%	16.06933018
chr16:70288523-70288637 (115)	15.01434783	0.00%	76.43%	0.00%	80.00%	6.260561451
chr16:70289630-70289739 (110)	54.03931818	0.00%	3.86%	0.00%	5.00%	22.64430788
chr16:70291935-70292120 (186)	11.31827957	1.20%	85.99%	0.00%	92.50%	7.091386864
chr16:70292882-70293089 (208)	40.596875	0.00%	9.33%	0.00%	7.50%	14.88769886
chr16:70294946-70295060 (115)	19.06826087	0.00%	69.04%	0.00%	75.00%	10.22403384
chr16:70296248-70296427 (180)	32.26430556	0.00%	28.68%	0.00%	22.50%	16.04550425
chr16:70298860-70299005 (146)	20.31010274	0.00%	52.29%	0.00%	52.50%	9.269247191
chr16:70299440-70299565 (126)	6.224206349	4.84%	98.47%	2.50%	100.00%	3.209285131
chr16:70301561-70301712 (152)	84.05625	0.00%	0.03%	0.00%	0.00%	43.06852441
chr16:70302173-70302282 (110)	30.60954545	0.00%	18.18%	0.00%	20.00%	10.19539759
chr16:70303520-70303666 (147)	39.14744898	0.00%	5.97%	0.00%	7.50%	10.54169439
chr16:70304098-70304243 (146)	78.37808219	0.00%	1.46%	0.00%	0.00%	23.16534802
chr16:70305683-70305875 (193)	41.40906736	0.00%	18.24%	0.00%	5.00%	12.00553684
chr16:70310388-70310534 (147)	65.6744898	0.00%	0.48%	0.00%	0.00%	15.37214984
chr16:70310868-70311057 (190)	59.08881579	0.00%	3.66%	0.00%	0.00%	14.89974893
chr16:70316522-70316687 (166)	23.58930723	0.68%	41.14%	0.00%	37.50%	9.418735757
chr16:70323323-70323412 (90)	0.105277778	90.42%	100.00%	87.50%	100.00%	0.301334352
GENE (chromosome(s); number of bases; number of exons)	AVG_COVERAGE	AVG_%_BASES_ZERO	AVG_%_BASES_LESS_20			STD_DEVIATION_OF_COVERAGE
AARS (chr16;3365;21)	31.74767513	7.52%	39.53%			8.840375045
AARS2
EXON (length)	AVG_COVERAGE	AVG_%_BASES_ZERO	AVG_%_BASES_LESS_20	%_w/_AVG_COVERAGE_ZERO	%_w/_AVG_COVERAGE_LESS_20	STD_DEVIATION_OF_COVERAGE
chr6:44266462-44268448 (1987)	2.486311022	71.66%	96.06%	0.00%	100.00%	1.341934203
chr6:44268892-44269003 (112)	11.49017857	2.34%	86.43%	0.00%	95.00%	7.16410812
chr6:44269117-44269201 (85)	25.06235294	0.00%	41.15%	0.00%	47.50%	14.75405339
chr6:44269796-44269907 (112)	23.06116071	0.00%	40.16%	0.00%	40.00%	10.66682019
chr6:44270127-44270250 (124)	16.94092742	1.65%	66.35%	0.00%	67.50%	7.986451682
chr6:44270538-44270647 (110)	15.0725	1.27%	72.84%	0.00%	75.00%	7.636579404
chr6:44270802-44270912 (111)	30.62387387	1.31%	12.41%	0.00%	12.50%	12.31792593
chr6:44271022-44271160 (139)	22.78363309	1.49%	40.83%	0.00%	37.50%	9.256538274
chr6:44271917-44272058 (142)	40.33257042	0.00%	9.96%	0.00%	7.50%	14.50249249
chr6:44272156-44272270 (115)	55.01021739	0.00%	7.13%	0.00%	7.50%	20.87856988
chr6:44272381-44272554 (174)	53.55689655	0.00%	8.28%	0.00%	7.50%	20.671031
chr6:44272790-44272935 (146)	30.46335616	0.31%	31.78%	0.00%	15.00%	11.25935471
chr6:44273389-44273523 (135)	24.52518519	1.20%	41.15%	0.00%	30.00%	8.89413993
chr6:44274016-44274128 (113)	103.1188053	0.00%	5.00%	0.00%	5.00%	32.83397537
chr6:44274230-44274269 (40)	98.659375	0.00%	4.94%	0.00%	5.00%	32.74895594
chr6:44274659-44274768 (110)	103.1027273	0.00%	4.91%	0.00%	5.00%	33.6338114
chr6:44274985-44275131 (147)	108.845068	0.00%	3.93%	0.00%	5.00%	33.95942663
chr6:44278035-44278180 (146)	19.66917808	0.31%	53.18%	0.00%	50.00%	5.907116364
chr6:44278730-44278898 (169)	51.71434911	0.00%	10.16%	0.00%	0.00%	15.57358191
chr6:44279126-44279272 (147)	34.50340136	0.00%	19.83%	0.00%	12.50%	10.64023759
chr6:44279808-44280000 (193)	45.93018135	0.00%	17.60%	0.00%	2.50%	13.3309323
chr6:44280817-44281063 (247)	36.6082996	0.07%	35.45%	0.00%	5.00%	8.8918267
GENE (chromosome(s); number of bases; number of exons)	AVG_COVERAGE	AVG_%_BASES_ZERO	AVG_%_BASES_LESS_20			STD_DEVIATION_OF_COVERAGE
AARS2 (chr6;4804;22)	25.97968157	29.17%	55.27%			7.743419712
AARSD1
EXON (length)	AVG_COVERAGE	AVG_%_BASES_ZERO	AVG_%_BASES_LESS_20	%_w/_AVG_COVERAGE_ZERO	%_w/_AVG_COVERAGE_LESS_20	STD_DEVIATION_OF_COVERAGE
chr17:41102542-41102745 (204)	45.68676471	0.00%	14.17%	0.00%	0.00%	10.70270182
chr17:41103816-41103911 (96)	61.69010417	0.00%	1.17%	0.00%	0.00%	13.85241232
chr17:41105740-41105795 (56)	79.88169643	0.00%	0.04%	0.00%	0.00%	19.17406284
chr17:41106892-41106984 (93)	53.46263441	0.00%	2.77%	0.00%	2.50%	13.78015859
chr17:41107174-41107241 (68)	60.81948529	0.00%	2.50%	0.00%	2.50%	16.18553088
chr17:41107858-41107989 (132)	62.51306818	0.00%	3.31%	0.00%	5.00%	16.963244
chr17:41108220-41108337 (118)	64.09385593	0.00%	2.58%	0.00%	2.50%	19.31628644
chr17:41108420-41108577 (158)	56.97452532	0.00%	5.11%	0.00%	5.00%	17.81643397
chr17:41109154-41109212 (59)	16.33644068	0.00%	68.56%	0.00%	65.00%	7.129145352
chr17:41113208-41113368 (161)	88.15232919	0.00%	2.84%	0.00%	2.50%	36.10210242
chr17:41116122-41116254 (133)	126.2802632	0.00%	2.50%	0.00%	2.50%	61.75275006
chr17:41116418-41116515 (98)	12.60892857	1.28%	84.54%	0.00%	95.00%	8.365839644
GENE (chromosome(s); number of bases; number of exons)	AVG_COVERAGE	AVG_%_BASES_ZERO	AVG_%_BASES_LESS_20			STD_DEVIATION_OF_COVERAGE
AARSD1 (chr17;1376;12)	61.56237592	0.09%	12.84%			17.8700219
AASDH
EXON (length)	AVG_COVERAGE	AVG_%_BASES_ZERO	AVG_%_BASES_LESS_20	%_w/_AVG_COVERAGE_ZERO	%_w/_AVG_COVERAGE_LESS_20	STD_DEVIATION_OF_COVERAGE
chr4:57204450-57204957 (508)	98.77588583	0.07%	5.98%	0.00%	5.00%	28.82936574
chr4:57209000-57209132 (133)	66.23496241	0.00%	2.50%	0.00%	2.50%	15.14075104
chr4:57209727-57209850 (124)	72.20302419	0.00%	2.50%	0.00%	2.50%	17.34903349
chr4:57211292-57211456 (165)	95.29848485	0.00%	1.06%	0.00%	0.00%	19.60512572
chr4:57215125-57216224 (1100)	99.14263636	0.08%	11.04%	0.00%	2.50%	17.46996645
chr4:57215428-57216224 (797)	116.4701694	0.00%	2.14%	0.00%	2.50%	20.66351336
chr4:57217507-57217623 (117)	37.66388889	0.00%	4.47%	0.00%	2.50%	9.52103365
chr4:57219569-57219762 (194)	37.72886598	0.00%	31.40%	0.00%	10.00%	11.54309431
chr4:57220204-57220377 (174)	50.39166667	0.00%	3.79%	0.00%	5.00%	13.6815823
chr4:57220870-57220977 (108)	65.76481481	0.00%	1.76%	0.00%	2.50%	14.13760557
chr4:57221347-57221589 (243)	66.85082305	0.00%	2.42%	0.00%	2.50%	14.99795977
chr4:57237616-57237809 (194)	68.74703608	0.00%	2.24%	0.00%	0.00%	17.30039535
chr4:57244313-57244630 (318)	63.73081761	0.00%	8.03%	0.00%	0.00%	14.74601605
chr4:57248642-57248763 (122)	32.35040984	0.00%	13.09%	0.00%	2.50%	7.123404207
chr4:57250235-57250507 (273)	74.32124542	0.00%	0.00%	0.00%	0.00%	9.17145492
chr4:57253527-57253674 (148)	0.162331081	86.45%	100.00%	67.50%	100.00%	0.327080377
GENE (chromosome(s); number of bases; number of exons)	AVG_COVERAGE	AVG_%_BASES_ZERO	AVG_%_BASES_LESS_20			STD_DEVIATION_OF_COVERAGE
AASDH (chr4;4718;16)	80.07812839	2.67%	9.34%			12.81444804
AASDHPPT
EXON (length)	AVG_COVERAGE	AVG_%_BASES_ZERO	AVG_%_BASES_LESS_20	%_w/_AVG_COVERAGE_ZERO	%_w/_AVG_COVERAGE_LESS_20	STD_DEVIATION_OF_COVERAGE
chr11:105948291-105948620 (330)	64.66712121	0.08%	11.98%	0.00%	5.00%	17.94393381
chr11:105950193-105950419 (227)	65.27103524	0.00%	7.74%	0.00%	2.50%	21.05022561
chr11:105961283-105961405 (123)	79.41890244	0.00%	0.00%	0.00%	0.00%	19.5921745
chr11:105962042-105962204 (163)	94.42745399	0.00%	0.18%	0.00%	0.00%	18.20527082
chr11:105965309-105965381 (73)	79.20239726	0.00%	0.00%	0.00%	0.00%	20.65035336
chr11:105967469-105969419 (1951)	20.92993337	58.10%	83.85%	0.00%	45.00%	5.219973658
GENE (chromosome(s); number of bases; number of exons)	AVG_COVERAGE	AVG_%_BASES_ZERO	AVG_%_BASES_LESS_20			STD_DEVIATION_OF_COVERAGE
AASDHPPT (chr11;2867;6)	36.72844054	38.58%	57.62%			7.606117976
AASS
EXON (length)	AVG_COVERAGE	AVG_%_BASES_ZERO	AVG_%_BASES_LESS_20	%_w/_AVG_COVERAGE_ZERO	%_w/_AVG_COVERAGE_LESS_20	STD_DEVIATION_OF_COVERAGE
chr7:121713597-121716661 (3065)	12.14169657	60.11%	88.45%	0.00%	100.00%	3.045389287
chr7:121717891-121718068 (178)	193.966573	0.00%	0.00%	0.00%	0.00%	52.51168465
chr7:121718915-121719004 (90)	75.23861111	0.00%	0.06%	0.00%	0.00%	19.3111418
chr7:121719650-121719766 (117)	59.29957265	0.00%	1.28%	0.00%	2.50%	13.71706616
chr7:121721553-121721649 (97)	61.57216495	0.00%	2.55%	0.00%	2.50%	15.33734593
chr7:121726065-121726233 (169)	90.64571006	0.00%	1.78%	0.00%	0.00%	20.24902913
chr7:121731756-121731897 (142)	71.97728873	0.00%	0.97%	0.00%	0.00%	17.4435281
chr7:121732896-121733005 (110)	81.79227273	0.00%	1.50%	0.00%	2.50%	19.11911623
chr7:121733101-121733212 (112)	31.61428571	0.00%	12.75%	0.00%	7.50%	8.117063972
chr7:121738503-121738630 (128)	151.4404297	0.00%	0.00%	0.00%	0.00%	32.30635636
chr7:121738798-121738920 (123)	65.74044715	0.00%	0.10%	0.00%	0.00%	14.45067388
chr7:121741424-121741492 (69)	80.82644928	0.00%	0.00%	0.00%	0.00%	19.63095117
chr7:121741674-121741734 (61)	84.74713115	0.00%	0.00%	0.00%	0.00%	26.42789572
chr7:121753171-121753283 (113)	81.52765487	0.00%	0.77%	0.00%	0.00%	32.49050173
chr7:121753651-121753774 (124)	123.4802419	0.00%	0.00%	0.00%	0.00%	46.95370285
chr7:121755127-121755276 (150)	54.75983333	0.00%	4.37%	0.00%	2.50%	22.71693169
chr7:121756686-121756814 (129)	170.9017442	0.00%	0.00%	0.00%	0.00%	64.91231202
chr7:121756932-121757011 (80)	82.4875	0.00%	0.00%	0.00%	0.00%	29.64104497
chr7:121758360-121758507 (148)	188.2153716	0.00%	0.00%	0.00%	0.00%	65.86062032
chr7:121758616-121758684 (69)	28.03224638	0.00%	29.57%	0.00%	22.50%	10.8982161
chr7:121766428-121766513 (86)	46.15348837	0.00%	3.14%	0.00%	2.50%	12.4540386
chr7:121769414-121769591 (178)	17.36783708	0.00%	66.92%	0.00%	72.50%	5.475321651
chr7:121773570-121773795 (226)	128.1237832	0.00%	1.99%	0.00%	2.50%	36.89891239
chr7:121784214-121784344 (131)	0.90648855	46.11%	100.00%	27.50%	100.00%	0.90677376
GENE (chromosome(s); number of bases; number of exons)	AVG_COVERAGE	AVG_%_BASES_ZERO	AVG_%_BASES_LESS_20			STD_DEVIATION_OF_COVERAGE
AASS (chr7;5895;24)	48.82620658	31.49%	49.99%			11.48822902
AATF
EXON (length)	AVG_COVERAGE	AVG_%_BASES_ZERO	AVG_%_BASES_LESS_20	%_w/_AVG_COVERAGE_ZERO	%_w/_AVG_COVERAGE_LESS_20	STD_DEVIATION_OF_COVERAGE
chr17:35306174-35306516 (343)	8.189139942	3.21%	98.38%	0.00%	100.00%	2.592634441
chr17:35307513-35307705 (193)	52.8392487	0.00%	7.46%	0.00%	2.50%	12.46283409
chr17:35310185-35310596 (412)	59.88907767	0.00%	0.36%	0.00%	0.00%	14.05150897
chr17:35311069-35311207 (139)	107.6748201	0.00%	0.00%	0.00%	0.00%	20.66536364
chr17:35343915-35344030 (116)	212.0577586	0.00%	0.00%	0.00%	0.00%	40.2222708
chr17:35345817-35346019 (203)	50.79741379	0.00%	8.12%	0.00%	0.00%	12.81806038
chr17:35346545-35346710 (166)	70.77093373	0.00%	2.00%	0.00%	2.50%	18.57286139
chr17:35348072-35348156 (85)	126.5844118	0.00%	0.00%	0.00%	0.00%	33.76517138
chr17:35376303-35376371 (69)	60.91811594	0.00%	1.41%	0.00%	2.50%	13.13696232
chr17:35378232-35378313 (82)	103.0810976	0.00%	0.00%	0.00%	0.00%	23.16973209
chr17:35388910-35388982 (73)	99.76780822	0.00%	0.00%	0.00%	0.00%	63.93937038
chr17:35413900-35414171 (272)	77.63648897	0.02%	25.28%	0.00%	0.00%	23.29144911
GENE (chromosome(s); number of bases; number of exons)	AVG_COVERAGE	AVG_%_BASES_ZERO	AVG_%_BASES_LESS_20			STD_DEVIATION_OF_COVERAGE
AATF (chr17;2153;12)	68.47953508	0.50%	20.07%			12.04319435
AATK
EXON (length)	AVG_COVERAGE	AVG_%_BASES_ZERO	AVG_%_BASES_LESS_20	%_w/_AVG_COVERAGE_ZERO	%_w/_AVG_COVERAGE_LESS_20	STD_DEVIATION_OF_COVERAGE
chr17:79091095-79092242 (1148)	0.099412021	92.06%	100.00%	50.00%	100.00%	0.130742308
chr17:79093179-79093380 (202)	1.44009901	37.57%	100.00%	20.00%	100.00%	1.411215787
chr17:79093735-79093883 (149)	1.308221477	47.97%	100.00%	25.00%	100.00%	1.518824263
chr17:79094000-79096623 (2624)	1.992254192	36.81%	99.77%	0.00%	100.00%	1.973180614
chr17:79096993-79097143 (151)	0.528807947	60.12%	100.00%	47.50%	100.00%	0.655738753
chr17:79098526-79098648 (123)	9.406097561	8.31%	89.74%	7.50%	90.00%	9.155680138
chr17:79098729-79098814 (86)	2.19127907	24.16%	100.00%	10.00%	100.00%	1.989576933
chr17:79100226-79100360 (135)	3.363333333	22.94%	98.69%	10.00%	100.00%	3.510310485
chr17:79101382-79101470 (89)	3.273314607	13.68%	100.00%	7.50%	100.00%	2.751048953
chr17:79101591-79101710 (120)	1.597916667	37.71%	100.00%	20.00%	100.00%	1.496758941
chr17:79102269-79102349 (81)	2.562037037	26.64%	100.00%	17.50%	100.00%	2.290429562
chr17:79104860-79105005 (146)	4.920547945	20.84%	97.50%	10.00%	97.50%	4.584487313
chr17:79105701-79105748 (48)	1.030729167	48.44%	100.00%	45.00%	100.00%	1.182812271
chr17:79108167-79108301 (135)	10.90574074	5.67%	87.61%	2.50%	90.00%	8.832770692
chr17:79139737-79139872 (136)	0.917463235	57.41%	100.00%	30.00%	100.00%	1.173193376
GENE (chromosome(s); number of bases; number of exons)	AVG_COVERAGE	AVG_%_BASES_ZERO	AVG_%_BASES_LESS_20			STD_DEVIATION_OF_COVERAGE
AATK (chr17;5373;15)	1.954206443	46.15%	96.82%			1.776577395
AATK-AS1
EXON (length)	AVG_COVERAGE	AVG_%_BASES_ZERO	AVG_%_BASES_LESS_20	%_w/_AVG_COVERAGE_ZERO	%_w/_AVG_COVERAGE_LESS_20	STD_DEVIATION_OF_COVERAGE
chr17:79139306-79139547 (242)	3.412809917	18.46%	99.86%	10.00%	100.00%	2.639371034
chr17:79140476-79140644 (169)	3.203402367	17.46%	99.99%	7.50%	100.00%	2.370285134
chr17:79152717-79152952 (236)	3.648622881	17.85%	99.68%	5.00%	100.00%	2.417519267
chr17:79154922-79155132 (211)	17.43400474	3.23%	61.33%	0.00%	62.50%	10.03550546
chr17:79155358-79155881 (524)	0.151526718	87.08%	100.00%	37.50%	100.00%	0.220166405
chr17:79156764-79156964 (201)	0.044278607	95.61%	100.00%	87.50%	100.00%	0.122193754
GENE (chromosome(s); number of bases; number of exons)	AVG_COVERAGE	AVG_%_BASES_ZERO	AVG_%_BASES_LESS_20			STD_DEVIATION_OF_COVERAGE
AATK-AS1 (chr17;1583;6)	3.694883133	47.55%	92.46%			2.113333287
ABAT
EXON (length)	AVG_COVERAGE	AVG_%_BASES_ZERO	AVG_%_BASES_LESS_20	%_w/_AVG_COVERAGE_ZERO	%_w/_AVG_COVERAGE_LESS_20	STD_DEVIATION_OF_COVERAGE
chr16:8768443-8768568 (126)	0.359920635	71.75%	100.00%	47.50%	100.00%	0.466841257
chr16:8806825-8807722 (898)	0.716453229	51.82%	100.00%	0.00%	100.00%	0.384164785
chr16:8814572-8814791 (220)	0.166818182	84.78%	100.00%	65.00%	100.00%	0.290506113
chr16:8829555-8829666 (112)	36.28549107	0.00%	12.50%	0.00%	5.00%	14.41785351
chr16:8839857-8839955 (99)	33.78939394	0.00%	12.50%	0.00%	10.00%	11.86568209
chr16:8841964-8841994 (31)	49.09354839	0.00%	2.50%	0.00%	2.50%	13.37523921
chr16:8844278-8844396 (119)	39.86554622	0.00%	4.77%	0.00%	2.50%	7.845354253
chr16:8851613-8851663 (51)	98.90784314	0.00%	0.00%	0.00%	0.00%	57.71321088
chr16:8857925-8858006 (82)	42.14878049	0.00%	2.99%	0.00%	2.50%	12.62212566
chr16:8858594-8858687 (94)	12.88510638	0.00%	89.52%	0.00%	92.50%	4.319916738
chr16:8860064-8860127 (64)	23.62109375	0.00%	44.45%	0.00%	37.50%	12.36174754
chr16:8862049-8862113 (65)	37.61846154	0.00%	6.27%	0.00%	7.50%	11.92866579
chr16:8862681-8862830 (150)	41.62683333	0.00%	16.10%	0.00%	7.50%	13.68159871
chr16:8866636-8866774 (139)	19.15431655	1.40%	56.80%	0.00%	55.00%	6.240006129
chr16:8868746-8868914 (169)	53.61050296	0.00%	4.81%	0.00%	2.50%	15.22714344
chr16:8870200-8870347 (148)	25.69949324	0.00%	25.71%	0.00%	20.00%	6.952742099
chr16:8873335-8873447 (113)	30.13517699	0.00%	25.44%	0.00%	15.00%	9.302637859
chr16:8875165-8878432 (3268)	3.875604345	67.73%	93.02%	0.00%	100.00%	1.129433775
GENE (chromosome(s); number of bases; number of exons)	AVG_COVERAGE	AVG_%_BASES_ZERO	AVG_%_BASES_LESS_20			STD_DEVIATION_OF_COVERAGE
ABAT (chr16;5948;18)	10.81077058	48.51%	75.68%			2.277762409
ABCA1
EXON (length)	AVG_COVERAGE	AVG_%_BASES_ZERO	AVG_%_BASES_LESS_20	%_w/_AVG_COVERAGE_ZERO	%_w/_AVG_COVERAGE_LESS_20	STD_DEVIATION_OF_COVERAGE
chr9:107543283-107546736 (3454)	9.237065721	77.09%	91.09%	0.00%	100.00%	1.643843565
chr9:107547676-107547920 (245)	58.37938776	0.00%	7.21%	0.00%	0.00%	11.73460319
chr9:107548578-107548671 (94)	138.8702128	0.00%	0.00%	0.00%	0.00%	26.76999441
chr9:107549153-107549257 (105)	90.1797619	0.00%	0.00%	0.00%	0.00%	17.77592121
chr9:107550200-107550335 (136)	64.63713235	0.00%	0.33%	0.00%	0.00%	11.79845018
chr9:107550706-107550848 (143)	68.67185315	0.00%	1.01%	0.00%	0.00%	12.02172126
chr9:107553202-107553309 (108)	158.7622685	0.00%	0.00%	0.00%	0.00%	28.64375658
chr9:107554216-107554279 (64)	56.14921875	0.00%	0.00%	0.00%	0.00%	11.90295945
chr9:107555066-107555187 (122)	128.8309426	0.00%	0.47%	0.00%	0.00%	28.13788119
chr9:107555451-107555581 (131)	103.6322519	0.00%	0.21%	0.00%	0.00%	25.68582333
chr9:107556667-107556791 (125)	23.2392	0.10%	31.04%	0.00%	17.50%	6.136721418
chr9:107558333-107558478 (146)	82.03938356	0.00%	2.65%	0.00%	2.50%	20.06119478
chr9:107558589-107558705 (117)	124.5587607	0.00%	2.50%	0.00%	2.50%	27.43303801
chr9:107560701-107560879 (179)	184.371648	0.00%	0.00%	0.00%	0.00%	55.08378373
chr9:107562099-107562269 (171)	97.82178363	0.00%	0.00%	0.00%	0.00%	44.64061368
chr9:107562790-107562865 (76)	162.0868421	0.00%	0.00%	0.00%	0.00%	101.5287862
chr9:107564334-107564440 (107)	84.70584112	0.00%	2.50%	0.00%	2.50%	60.17792268
chr9:107565564-107565597 (34)	95.41617647	0.00%	2.35%	0.00%	2.50%	73.8007293
chr9:107566906-107567001 (96)	49.67291667	0.00%	2.89%	0.00%	2.50%	46.58264821
chr9:107568521-107568711 (191)	47.48704188	0.00%	20.34%	0.00%	5.00%	40.1610385
chr9:107571746-107571845 (100)	65.26125	0.00%	0.00%	0.00%	0.00%	61.56098806
chr9:107573080-107573205 (126)	111.6371032	0.00%	0.00%	0.00%	0.00%	83.97012235
chr9:107574854-107575003 (150)	128.9583333	0.00%	0.12%	0.00%	0.00%	131.855367
chr9:107576398-107576512 (115)	75.50195652	0.00%	0.22%	0.00%	0.00%	74.62454509
chr9:107576707-107576756 (50)	56.241	0.00%	0.00%	0.00%	0.00%	52.87906258
chr9:107578423-107578626 (204)	59.15870098	0.00%	9.38%	0.00%	0.00%	52.69769199
chr9:107579612-107579685 (74)	54.12837838	0.00%	1.32%	0.00%	2.50%	67.0601689
chr9:107580943-107581164 (222)	45.07725225	0.00%	10.69%	0.00%	0.00%	53.40143362
chr9:107581866-107582004 (139)	71.27913669	0.00%	0.11%	0.00%	0.00%	78.72585137
chr9:107582207-107582350 (144)	52.68576389	0.00%	4.91%	0.00%	0.00%	58.17285361
chr9:107583655-107583787 (133)	30.81221805	0.00%	35.17%	0.00%	25.00%	32.65363195
chr9:107584776-107584948 (173)	32.79046243	0.00%	20.92%	0.00%	17.50%	33.48782517
chr9:107586745-107586859 (115)	60.60673913	0.00%	3.22%	0.00%	2.50%	48.948279
chr9:107587963-107588168 (206)	81.7413835	0.00%	6.47%	0.00%	5.00%	60.25076226
chr9:107589228-107589450 (223)	55.39540359	0.00%	8.20%	0.00%	5.00%	38.86848013
chr9:107591196-107591419 (224)	135.734375	0.00%	0.10%	0.00%	0.00%	65.03896876
chr9:107593205-107593382 (178)	71.31699438	0.00%	1.73%	0.00%	0.00%	17.17284919
chr9:107593902-107594108 (207)	55.51944444	0.00%	0.53%	0.00%	0.00%	13.20050444
chr9:107594854-107595052 (199)	83.05615578	0.00%	0.69%	0.00%	0.00%	17.87625272
chr9:107599260-107599377 (118)	25.51504237	0.00%	39.68%	0.00%	17.50%	9.01003233
chr9:107599708-107599848 (141)	31.05514184	0.00%	15.62%	0.00%	10.00%	8.769838718
chr9:107602559-107602800 (242)	42.08119835	0.00%	3.97%	0.00%	5.00%	10.11013926
chr9:107607757-107607850 (94)	48.575	0.00%	2.79%	0.00%	2.50%	12.95611563
chr9:107620802-107620979 (178)	14.63707865	1.10%	71.19%	0.00%	75.00%	6.403733791
chr9:107623959-107624081 (123)	37.77479675	1.52%	25.00%	0.00%	15.00%	20.67992355
chr9:107645319-107645438 (120)	58.628125	0.00%	3.31%	0.00%	2.50%	15.53341343
chr9:107646707-107646849 (143)	54.79283217	0.00%	2.50%	0.00%	2.50%	20.86660298
chr9:107651382-107651476 (95)	23.77236842	0.97%	33.26%	0.00%	25.00%	7.977865045
chr9:107665894-107666052 (159)	50.14512579	0.00%	6.21%	0.00%	5.00%	12.02717744
chr9:107690215-107690527 (313)	0.464616613	65.50%	100.00%	15.00%	100.00%	0.391023438
GENE (chromosome(s); number of bases; number of exons)	AVG_COVERAGE	AVG_%_BASES_ZERO	AVG_%_BASES_LESS_20			STD_DEVIATION_OF_COVERAGE
ABCA1 (chr9;10552;50)	48.23705829	26.56%	37.29%			16.8481473
ABCA10
EXON (length)	AVG_COVERAGE	AVG_%_BASES_ZERO	AVG_%_BASES_LESS_20	%_w/_AVG_COVERAGE_ZERO	%_w/_AVG_COVERAGE_LESS_20	STD_DEVIATION_OF_COVERAGE
chr17:67144147-67145066 (920)	17.18929348	42.37%	75.32%	0.00%	82.50%	4.131466859
chr17:67145173-67145229 (57)	35.74342105	0.00%	3.77%	0.00%	0.00%	10.36315707
chr17:67146124-67146204 (81)	75.85493827	0.00%	0.00%	0.00%	0.00%	15.44637457
chr17:67148183-67148324 (142)	32.71954225	0.00%	18.47%	0.00%	0.00%	6.512411831
chr17:67148502-67148622 (121)	72.96280992	0.00%	0.00%	0.00%	0.00%	12.2665932
chr17:67149445-67149540 (96)	81.44453125	0.00%	0.00%	0.00%	0.00%	14.85564662
chr17:67149611-67149687 (77)	132.8688312	0.00%	0.00%	0.00%	0.00%	26.69808504
chr17:67149971-67150150 (180)	99.19125	0.00%	0.00%	0.00%	0.00%	20.60345871
chr17:67150375-67150467 (93)	130.1182796	0.00%	0.00%	0.00%	0.00%	30.65012797
chr17:67151159-67151277 (119)	73.18781513	0.00%	0.53%	0.00%	0.00%	16.95940443
chr17:67151945-67152066 (122)	85.68831967	0.00%	0.00%	0.00%	0.00%	19.2283629
chr17:67152972-67153064 (93)	45.90268817	0.00%	1.13%	0.00%	0.00%	14.62285121
chr17:67160214-67160295 (82)	67.17164634	0.00%	0.00%	0.00%	0.00%	14.05272651
chr17:67161104-67161224 (121)	58.8911157	0.00%	0.14%	0.00%	0.00%	13.55082007
chr17:67170421-67170535 (115)	86.7676087	0.00%	0.00%	0.00%	0.00%	32.16036289
chr17:67170747-67170918 (172)	105.1343023	0.00%	0.41%	0.00%	0.00%	41.49743552
chr17:67171546-67171654 (109)	94.93188073	0.00%	0.30%	0.00%	0.00%	44.79231079
chr17:67178293-67178431 (139)	31.12392086	0.00%	21.89%	0.00%	7.50%	10.5047546
chr17:67178815-67178949 (135)	53.82703704	0.00%	3.17%	0.00%	2.50%	15.73188392
chr17:67181617-67181784 (168)	109.874256	0.00%	0.00%	0.00%	0.00%	32.48424884
chr17:67183821-67184020 (200)	124.968375	0.00%	0.00%	0.00%	0.00%	35.77849734
chr17:67186498-67186618 (121)	118.0595041	0.00%	0.00%	0.00%	0.00%	27.46750023
chr17:67187316-67187456 (141)	56.77464539	0.00%	0.83%	0.00%	0.00%	12.3673726
chr17:67188703-67188794 (92)	151.1964674	0.00%	0.00%	0.00%	0.00%	37.50149386
chr17:67189250-67189389 (140)	152.1466071	0.00%	0.00%	0.00%	0.00%	34.98381291
chr17:67189633-67189753 (121)	116.7367769	0.00%	0.00%	0.00%	0.00%	30.62742317
chr17:67189954-67190130 (177)	36.31977401	0.00%	7.50%	0.00%	2.50%	12.21800684
chr17:67190525-67190636 (112)	149.1810268	0.00%	0.00%	0.00%	0.00%	45.10659608
chr17:67193204-67193263 (60)	49.02083333	0.00%	0.00%	0.00%	0.00%	12.56359531
chr17:67197640-67197809 (170)	119.2911765	0.00%	0.00%	0.00%	0.00%	63.50799489
chr17:67210844-67210992 (149)	35.41862416	0.00%	3.78%	0.00%	2.50%	9.109930216
chr17:67211955-67212141 (187)	119.2534759	0.00%	0.00%	0.00%	0.00%	24.73324019
chr17:67212357-67212499 (143)	90.12884615	0.00%	0.00%	0.00%	0.00%	22.13003124
chr17:67215685-67215912 (228)	80.84923246	0.00%	0.00%	0.00%	0.00%	27.67367308
chr17:67217932-67218036 (105)	150.3761905	0.00%	0.00%	0.00%	0.00%	40.79812032
chr17:67218673-67218838 (166)	142.6358434	0.00%	0.00%	0.00%	0.00%	45.82138217
chr17:67221465-67221670 (206)	103.435801	0.00%	0.06%	0.00%	0.00%	35.34004685
chr17:67223285-67223426 (142)	0.048767606	95.39%	100.00%	90.00%	100.00%	0.19799498
chr17:67224721-67225001 (281)	0.079003559	92.94%	100.00%	72.50%	100.00%	0.17244591
chr17:67240669-67240956 (288)	0.044791667	95.52%	100.00%	85.00%	100.00%	0.123924287
GENE (chromosome(s); number of bases; number of exons)	AVG_COVERAGE	AVG_%_BASES_ZERO	AVG_%_BASES_LESS_20			STD_DEVIATION_OF_COVERAGE
ABCA10 (chr17;6371;40)	69.3227276	16.25%	22.82%			12.22036056
ABCA11P
EXON (length)	AVG_COVERAGE	AVG_%_BASES_ZERO	AVG_%_BASES_LESS_20	%_w/_AVG_COVERAGE_ZERO	%_w/_AVG_COVERAGE_LESS_20	STD_DEVIATION_OF_COVERAGE
chr4:419223-420762 (1540)	53.8749513	3.99%	34.77%	0.00%	2.50%	15.93262193
chr4:466363-466490 (128)	20.3125	0.39%	49.00%	0.00%	50.00%	7.372174048
chr4:467769-467998 (230)	18.03108696	0.00%	58.16%	0.00%	67.50%	5.699571963
GENE (chromosome(s); number of bases; number of exons)	AVG_COVERAGE	AVG_%_BASES_ZERO	AVG_%_BASES_LESS_20			STD_DEVIATION_OF_COVERAGE
ABCA11P (chr4;1898;3)	46.1150762	3.18%	37.62%			13.70850264
ABCA12
EXON (length)	AVG_COVERAGE	AVG_%_BASES_ZERO	AVG_%_BASES_LESS_20	%_w/_AVG_COVERAGE_ZERO	%_w/_AVG_COVERAGE_LESS_20	STD_DEVIATION_OF_COVERAGE
chr2:215796265-215797465 (1201)	4.596440466	42.76%	91.30%	0.00%	100.00%	1.67780853
chr2:215798801-215798939 (139)	148.2183453	0.00%	0.00%	0.00%	0.00%	43.43565538
chr2:215802233-215802339 (107)	76.46191589	0.00%	0.05%	0.00%	0.00%	17.52213203
chr2:215807648-215807741 (94)	139.2890957	0.00%	2.50%	0.00%	2.50%	37.17492449
chr2:215809724-215809828 (105)	49.34785714	0.00%	0.33%	0.00%	0.00%	12.81728938
chr2:215812145-215812280 (136)	87.19375	0.00%	0.37%	0.00%	0.00%	25.46980928
chr2:215813319-215813461 (143)	148.8174825	0.00%	0.00%	0.00%	0.00%	42.6881947
chr2:215813763-215813873 (111)	170.0612613	0.00%	0.00%	0.00%	0.00%	45.16739987
chr2:215815602-215815807 (206)	182.8853155	0.00%	0.00%	0.00%	0.00%	41.67568929
chr2:215818577-215818831 (255)	111.8563725	0.00%	0.00%	0.00%	0.00%	29.71329796
chr2:215819925-215820085 (161)	94.99534161	0.00%	0.00%	0.00%	0.00%	24.43299192
chr2:215821386-215821502 (117)	78.25747863	0.00%	0.00%	0.00%	0.00%	15.77520747
chr2:215823000-215823178 (179)	70.55586592	0.00%	2.04%	0.00%	0.00%	16.31170296
chr2:215823747-215823802 (56)	136.7526786	0.00%	0.00%	0.00%	0.00%	28.78917461
chr2:215831571-215831677 (107)	109.8761682	0.00%	0.00%	0.00%	0.00%	25.8171476
chr2:215833443-215833531 (89)	94.33932584	0.00%	0.00%	0.00%	0.00%	23.27325007
chr2:215834996-215835124 (129)	70.76627907	0.00%	0.00%	0.00%	0.00%	17.09108556
chr2:215838672-215838766 (95)	59.31947368	0.00%	0.00%	0.00%	0.00%	10.61842635
chr2:215839501-215839588 (88)	122.8380682	0.00%	0.00%	0.00%	0.00%	24.33777789
chr2:215840508-215840761 (254)	108.5886811	0.00%	0.90%	0.00%	0.00%	24.89755177
chr2:215843039-215843190 (152)	54.33305921	0.00%	7.57%	0.00%	2.50%	17.069404
chr2:215843527-215843764 (238)	72.65672269	0.00%	1.11%	0.00%	0.00%	17.30221813
chr2:215845206-215845367 (162)	27.51219136	0.00%	19.49%	0.00%	7.50%	7.243199525
chr2:215846910-215847107 (198)	81.51742424	0.00%	0.00%	0.00%	0.00%	15.59544771
chr2:215848370-215848589 (220)	144.3975	0.00%	0.00%	0.00%	0.00%	35.73349694
chr2:215851265-215851452 (188)	147.1228723	0.00%	0.00%	0.00%	0.00%	49.4787471
chr2:215852370-215852517 (148)	26.49611486	0.00%	19.56%	0.00%	17.50%	10.10280156
chr2:215854052-215854187 (136)	189.6435662	0.00%	0.00%	0.00%	0.00%	81.6777869
chr2:215854275-215854345 (71)	58.60669014	0.00%	1.97%	0.00%	2.50%	25.46214062
chr2:215855425-215855755 (331)	120.7012085	0.00%	0.00%	0.00%	0.00%	43.90429592
chr2:215862418-215862533 (116)	136.743319	0.00%	0.00%	0.00%	0.00%	72.21031311
chr2:215864511-215864567 (57)	0.731578947	49.61%	100.00%	27.50%	100.00%	0.775948471
chr2:215865428-215865744 (317)	190.1983438	0.00%	0.23%	0.00%	0.00%	60.42369764
chr2:215866281-215866461 (181)	138.8849448	0.00%	1.31%	0.00%	2.50%	30.39933415
chr2:215868932-215869023 (92)	44.17527174	0.00%	0.00%	0.00%	0.00%	8.446046724
chr2:215872450-215872570 (121)	101.3446281	0.00%	0.00%	0.00%	0.00%	16.93272659
chr2:215875054-215875194 (141)	68.00496454	0.00%	0.00%	0.00%	0.00%	15.61843057
chr2:215876162-215876373 (212)	57.47570755	0.00%	3.36%	0.00%	0.00%	16.90454142
chr2:215876694-215876859 (166)	80.24292169	0.00%	0.24%	0.00%	0.00%	25.28393757
chr2:215880213-215880387 (175)	126.0882857	0.00%	0.00%	0.00%	0.00%	25.31833831
chr2:215882731-215882856 (126)	74.15595238	0.00%	0.71%	0.00%	0.00%	18.10683269
chr2:215884059-215884172 (114)	31.08377193	0.00%	15.59%	0.00%	5.00%	7.5214178
chr2:215884263-215884520 (258)	66.28265504	0.00%	0.00%	0.00%	0.00%	12.65707049
chr2:215890396-215890503 (108)	93.65208333	0.00%	0.00%	0.00%	0.00%	30.24551351
chr2:215891543-215891662 (120)	55.27333333	0.00%	0.63%	0.00%	0.00%	20.38600999
chr2:215896544-215896620 (77)	124.1068182	0.00%	0.00%	0.00%	0.00%	46.48511401
chr2:215896544-215896810 (267)	70.22949438	0.00%	10.13%	0.00%	0.00%	26.34224768
chr2:215901676-215901789 (114)	72.09627193	0.00%	0.00%	0.00%	0.00%	18.98595258
chr2:215910560-215910739 (180)	120.0786111	0.00%	0.00%	0.00%	0.00%	22.80958097
chr2:215914349-215914535 (187)	63.21417112	0.00%	2.98%	0.00%	0.00%	16.81449842
chr2:215915517-215915541 (25)	0.402	81.00%	100.00%	72.50%	100.00%	1.394416007
chr2:215917210-215917308 (99)	274.8262626	0.00%	0.00%	0.00%	0.00%	70.50192658
chr2:215919296-215919388 (93)	129.5217742	0.00%	0.05%	0.00%	0.00%	35.6835394
chr2:215928788-215928942 (155)	71.39854839	0.00%	0.00%	0.00%	0.00%	30.91246624
chr2:215976319-215976413 (95)	73.60368421	0.00%	2.50%	0.00%	2.50%	19.33404136
chr2:216002862-216003151 (290)	73.92086207	0.00%	3.61%	0.00%	0.00%	22.03313067
GENE (chromosome(s); number of bases; number of exons)	AVG_COVERAGE	AVG_%_BASES_ZERO	AVG_%_BASES_LESS_20			STD_DEVIATION_OF_COVERAGE
ABCA12 (chr2;9502;56)	86.09409829	5.77%	13.75%			13.66233401
ABCA13
EXON (length)	AVG_COVERAGE	AVG_%_BASES_ZERO	AVG_%_BASES_LESS_20	%_w/_AVG_COVERAGE_ZERO	%_w/_AVG_COVERAGE_LESS_20	STD_DEVIATION_OF_COVERAGE
chr7:48211056-48211149 (94)	21.34840426	0.00%	41.84%	0.00%	45.00%	7.118538841
chr7:48232555-48232649 (95)	55.92315789	0.00%	3.00%	0.00%	2.50%	19.528517
chr7:48237833-48237957 (125)	71.1996	0.00%	3.68%	0.00%	2.50%	23.97543362
chr7:48258950-48259102 (153)	191.1784314	0.00%	0.00%	0.00%	0.00%	58.695228
chr7:48260877-48260906 (30)	27.07083333	0.00%	13.83%	0.00%	12.50%	8.141649394
chr7:48266858-48267022 (165)	130.1557576	0.00%	0.35%	0.00%	0.00%	38.2932971
chr7:48269421-48269552 (132)	172.9895833	0.00%	0.00%	0.00%	0.00%	40.84390449
chr7:48273614-48273748 (135)	56.06759259	0.00%	1.04%	0.00%	0.00%	15.3143977
chr7:48278837-48279002 (166)	112.7364458	0.00%	0.20%	0.00%	0.00%	30.30040733
chr7:48280463-48280663 (201)	74.3170398	0.00%	1.28%	0.00%	0.00%	19.79434062
chr7:48284172-48284300 (129)	34.98934109	0.00%	7.42%	0.00%	7.50%	14.72528936
chr7:48285108-48285209 (102)	98.22426471	0.00%	0.00%	0.00%	0.00%	43.83512333
chr7:48285459-48285627 (169)	51.68594675	0.00%	3.73%	0.00%	2.50%	28.97571147
chr7:48287835-48288041 (207)	33.79227053	0.00%	29.76%	0.00%	12.50%	12.44989383
chr7:48288808-48288948 (141)	69.79007092	0.00%	5.20%	0.00%	5.00%	23.08952152
chr7:48308576-48308691 (116)	34.54655172	0.00%	5.78%	0.00%	5.00%	8.512906547
chr7:48311383-48316162 (4780)	116.8418672	0.00%	0.22%	0.00%	0.00%	39.98333412
chr7:48317690-48319517 (1828)	97.60025985	0.00%	0.13%	0.00%	0.00%	46.2258237
chr7:48320939-48321049 (111)	66.77702703	0.00%	0.00%	0.00%	0.00%	29.39504569
chr7:48327556-48327675 (120)	127.81625	0.00%	0.00%	0.00%	0.00%	76.04516044
chr7:48335296-48335460 (165)	60.29242424	0.00%	1.02%	0.00%	0.00%	29.54644029
chr7:48336828-48336908 (81)	33.46759259	0.00%	5.71%	0.00%	2.50%	17.41185526
chr7:48337962-48338084 (123)	74.52439024	0.00%	0.00%	0.00%	0.00%	22.7703455
chr7:48349543-48349738 (196)	52.73635204	0.00%	5.06%	0.00%	2.50%	14.14304462
chr7:48352663-48352828 (166)	59.29096386	0.00%	0.87%	0.00%	0.00%	17.563619
chr7:48353828-48354006 (179)	97.01913408	0.00%	0.00%	0.00%	0.00%	23.71975577
chr7:48356753-48356893 (141)	30.58528369	0.00%	27.82%	0.00%	7.50%	7.553465181
chr7:48375018-48375132 (115)	40.49086957	0.00%	1.89%	0.00%	0.00%	13.08688039
chr7:48377961-48378052 (92)	114.6894022	0.00%	0.00%	0.00%	0.00%	22.92561813
chr7:48390239-48390416 (178)	64.79592697	0.00%	1.46%	0.00%	0.00%	13.00390453
chr7:48391777-48392084 (308)	63.05308442	0.00%	5.60%	0.00%	0.00%	14.90899377
chr7:48407390-48407505 (116)	236.4825431	0.00%	0.00%	0.00%	0.00%	100.7491291
chr7:48411764-48412094 (331)	128.3098943	0.00%	0.82%	0.00%	0.00%	65.17422626
chr7:48413943-48414013 (71)	119.6098592	0.00%	0.00%	0.00%	0.00%	66.55448733
chr7:48416037-48416169 (133)	125.931203	0.00%	0.00%	0.00%	0.00%	78.12521807
chr7:48427418-48427556 (139)	95.38273381	0.00%	0.00%	0.00%	0.00%	18.49126477
chr7:48428636-48428817 (182)	50.25782967	0.00%	7.93%	0.00%	0.00%	9.134346719
chr7:48431517-48431736 (220)	106.3360227	0.00%	0.00%	0.00%	0.00%	24.76866106
chr7:48443279-48443476 (198)	146.6410354	0.00%	0.00%	0.00%	0.00%	41.98125492
chr7:48450116-48450274 (159)	37.23349057	0.00%	11.45%	0.00%	5.00%	9.929627906
chr7:48451949-48452180 (232)	62.97984914	0.00%	0.56%	0.00%	0.00%	12.30442352
chr7:48467362-48467468 (107)	81.50864486	0.00%	1.75%	0.00%	2.50%	23.91759232
chr7:48494633-48494883 (251)	33.6437251	0.39%	29.60%	0.00%	10.00%	11.34459202
chr7:48506552-48506642 (91)	92.16648352	0.00%	2.50%	0.00%	2.50%	22.3070199
chr7:48511126-48511196 (71)	33.71690141	0.00%	6.69%	0.00%	5.00%	9.679673043
chr7:48520632-48520751 (120)	92.29416667	0.00%	0.00%	0.00%	0.00%	27.85357374
chr7:48522672-48522760 (89)	68.65365169	0.00%	0.00%	0.00%	0.00%	13.95261063
chr7:48528832-48528941 (110)	133.6263636	0.00%	0.00%	0.00%	0.00%	24.41212067
chr7:48545931-48545986 (56)	72.90401786	0.00%	0.00%	0.00%	0.00%	36.51084278
chr7:48547467-48547645 (179)	75.60041899	0.00%	2.21%	0.00%	0.00%	34.7960061
chr7:48550679-48550795 (117)	156.450641	0.00%	0.00%	0.00%	0.00%	71.12716455
chr7:48556320-48556477 (158)	178.1322785	0.00%	0.00%	0.00%	0.00%	48.73000214
chr7:48559636-48559890 (255)	76.64931373	0.00%	1.93%	0.00%	0.00%	19.67889468
chr7:48563843-48564036 (194)	44.9867268	0.00%	13.49%	0.00%	0.00%	9.816716636
chr7:48567831-48567941 (111)	114.229955	0.00%	0.00%	0.00%	0.00%	31.03770828
chr7:48619819-48619970 (152)	48.45115132	0.00%	6.22%	0.00%	2.50%	14.82544462
chr7:48626749-48626884 (136)	31.45275735	0.00%	19.89%	0.00%	10.00%	12.37871435
chr7:48634305-48634409 (105)	136.3614286	0.00%	0.00%	0.00%	0.00%	39.39553314
chr7:48654880-48654973 (94)	61.4125	0.00%	0.00%	0.00%	0.00%	10.93458586
chr7:48682883-48682989 (107)	102.8869159	0.00%	0.35%	0.00%	0.00%	28.6248728
chr7:48684212-48684350 (139)	27.14370504	0.00%	27.03%	0.00%	17.50%	7.300994607
chr7:48685012-48687091 (2080)	14.0953125	62.90%	84.96%	0.00%	97.50%	3.501939021
GENE (chromosome(s); number of bases; number of exons)	AVG_COVERAGE	AVG_%_BASES_ZERO	AVG_%_BASES_LESS_20			STD_DEVIATION_OF_COVERAGE
ABCA13 (chr7;17246;62)	83.53309074	7.41%	12.65%			20.64512056
ABCA17P
EXON (length)	AVG_COVERAGE	AVG_%_BASES_ZERO	AVG_%_BASES_LESS_20	%_w/_AVG_COVERAGE_ZERO	%_w/_AVG_COVERAGE_LESS_20	STD_DEVIATION_OF_COVERAGE
chr16:2390922-2391374 (453)	0.154856512	86.90%	100.00%	57.50%	100.00%	0.228170845
chr16:2411116-2411201 (86)	0.119186047	88.52%	100.00%	75.00%	100.00%	0.248314355
chr16:2415681-2415809 (129)	0.140116279	89.05%	100.00%	77.50%	100.00%	0.35575563
chr16:2416962-2417125 (164)	0.505335366	63.20%	100.00%	37.50%	100.00%	0.595379585
chr16:2420338-2420598 (261)	0.163122605	85.75%	100.00%	62.50%	100.00%	0.256578981
chr16:2423954-2424071 (118)	0.106567797	91.74%	100.00%	87.50%	100.00%	0.34302614
chr16:2429428-2429582 (155)	0.18483871	82.87%	100.00%	70.00%	100.00%	0.298395118
chr16:2436104-2436257 (154)	32.52045455	0.00%	17.48%	0.00%	10.00%	10.56860818
chr16:2445840-2445939 (100)	0.2175	80.93%	100.00%	72.50%	100.00%	0.421371273
chr16:2454067-2454229 (163)	0.141871166	86.10%	100.00%	70.00%	100.00%	0.281578342
chr16:2456603-2456910 (308)	0.06461039	95.12%	100.00%	80.00%	100.00%	0.20682965
chr16:2460176-2460450 (275)	0.457090909	67.05%	100.00%	27.50%	100.00%	0.519702521
chr16:2460621-2460826 (206)	1.861529126	17.44%	100.00%	2.50%	100.00%	0.956438183
chr16:2472580-2472768 (189)	0.152248677	87.49%	100.00%	75.00%	100.00%	0.357018374
chr16:2474578-2474768 (191)	12.86413613	2.12%	75.82%	0.00%	90.00%	5.272744164
chr16:2474977-2475087 (111)	9.696171171	1.06%	96.06%	0.00%	100.00%	4.692726979
chr16:2475559-2476700 (1142)	0.21219352	84.24%	100.00%	27.50%	100.00%	0.200760745
GENE (chromosome(s); number of bases; number of exons)	AVG_COVERAGE	AVG_%_BASES_ZERO	AVG_%_BASES_LESS_20			STD_DEVIATION_OF_COVERAGE
ABCA17P (chr16;4205;17)	2.239302804	69.98%	93.44%			0.581092475
ABCA2
EXON (length)	AVG_COVERAGE	AVG_%_BASES_ZERO	AVG_%_BASES_LESS_20	%_w/_AVG_COVERAGE_ZERO	%_w/_AVG_COVERAGE_LESS_20	STD_DEVIATION_OF_COVERAGE
chr9:139901685-139902416 (732)	0.457786885	74.61%	100.00%	25.00%	100.00%	0.477763882
chr9:139902867-139903074 (208)	3.381009615	21.05%	100.00%	10.00%	100.00%	3.289110012
chr9:139903182-139903320 (139)	2.674640288	19.59%	100.00%	12.50%	100.00%	2.330193776
chr9:139903402-139903505 (104)	2.093990385	26.56%	100.00%	17.50%	100.00%	2.168932705
chr9:139903821-139903914 (94)	0.777659574	59.65%	100.00%	50.00%	100.00%	0.997832644
chr9:139903992-139904096 (105)	1.915	30.90%	100.00%	25.00%	100.00%	1.993694581
chr9:139904220-139904355 (136)	2.359191176	26.82%	100.00%	17.50%	100.00%	2.493655742
chr9:139904434-139904576 (143)	0.847377622	54.76%	100.00%	30.00%	100.00%	1.105278865
chr9:139904644-139904823 (180)	2.487916667	27.96%	99.61%	17.50%	100.00%	3.155406366
chr9:139905071-139905189 (119)	1.568487395	52.84%	100.00%	40.00%	100.00%	2.423093288
chr9:139905424-139905557 (134)	0.531902985	68.02%	100.00%	45.00%	100.00%	0.716600543
chr9:139905637-139905761 (125)	2.2836	29.30%	100.00%	20.00%	100.00%	2.707944431
chr9:139905858-139906006 (149)	1.964932886	39.80%	99.33%	22.50%	100.00%	2.647407074
chr9:139906085-139906201 (117)	1.477777778	41.69%	100.00%	27.50%	100.00%	2.163144527
chr9:139906295-139906470 (176)	2.260511364	34.35%	99.99%	20.00%	100.00%	3.012328198
chr9:139906553-139906614 (62)	0.855241935	53.39%	100.00%	40.00%	100.00%	1.011686959
chr9:139906716-139906828 (113)	2.323230088	31.33%	100.00%	22.50%	100.00%	2.744819758
chr9:139906936-139907042 (107)	3.486448598	21.68%	98.48%	12.50%	97.50%	4.462246376
chr9:139907163-139907377 (215)	1.610116279	41.30%	100.00%	17.50%	100.00%	1.944070845
chr9:139907453-139907770 (318)	1.262421384	44.06%	100.00%	20.00%	100.00%	1.318322099
chr9:139907912-139908015 (104)	0.701923077	63.17%	100.00%	50.00%	100.00%	1.36749735
chr9:139908283-139908490 (208)	3.401923077	24.03%	99.51%	12.50%	100.00%	3.762173872
chr9:139908619-139908856 (238)	2.834033613	28.07%	98.41%	10.00%	97.50%	3.565034687
chr9:139909141-139909262 (122)	0.939344262	54.77%	100.00%	45.00%	100.00%	1.254881358
chr9:139909364-139909549 (186)	2.035080645	38.79%	99.95%	27.50%	100.00%	2.607067354
chr9:139909865-139910048 (184)	2.557472826	28.60%	98.27%	12.50%	97.50%	3.677913167
chr9:139910126-139910323 (198)	2.158080808	29.32%	100.00%	10.00%	100.00%	2.469291347
chr9:139910413-139910626 (214)	1.34614486	38.17%	100.00%	15.00%	100.00%	1.643629859
chr9:139910742-139910923 (182)	4.049450549	27.93%	97.12%	12.50%	97.50%	4.90617361
chr9:139911025-139911190 (166)	1.772439759	42.53%	99.50%	17.50%	100.00%	2.429162429
chr9:139911371-139911576 (206)	2.561165049	32.68%	100.00%	15.00%	100.00%	3.264708518
chr9:139911647-139911798 (152)	4.103618421	21.48%	95.13%	7.50%	95.00%	5.395782904
chr9:139911953-139912144 (192)	2.544791667	28.45%	100.00%	15.00%	100.00%	2.847335813
chr9:139912238-139912353 (116)	4.082758621	21.53%	97.50%	12.50%	97.50%	5.322727809
chr9:139912424-139912527 (104)	2.949278846	20.22%	99.64%	5.00%	100.00%	3.102504079
chr9:139912629-139912803 (175)	3.549428571	27.90%	98.70%	10.00%	100.00%	4.283488098
chr9:139913170-139913267 (98)	4.001020408	13.75%	98.70%	5.00%	100.00%	4.23863893
chr9:139913354-139913522 (169)	3.487426036	24.42%	97.65%	7.50%	100.00%	4.184759062
chr9:139913629-139913758 (130)	1.822692308	43.60%	100.00%	22.50%	100.00%	2.467926776
chr9:139914787-139914947 (161)	1.332608696	46.94%	99.89%	35.00%	100.00%	2.198147067
chr9:139915145-139915513 (369)	1.279336043	50.25%	100.00%	17.50%	100.00%	1.364193213
chr9:139915843-139916062 (220)	3.569431818	22.32%	98.83%	7.50%	100.00%	4.192291478
chr9:139916342-139916453 (112)	2.2578125	33.71%	100.00%	20.00%	100.00%	2.753915194
chr9:139916802-139916930 (129)	4.208139535	17.02%	99.63%	12.50%	100.00%	3.956158298
chr9:139917153-139917317 (165)	1.491363636	43.29%	100.00%	22.50%	100.00%	1.495117482
chr9:139917392-139917504 (113)	2.951327434	24.82%	99.78%	12.50%	100.00%	3.189077756
chr9:139917509-139917512 (4)	2.45625	22.50%	100.00%	22.50%	100.00%	2.657470308
chr9:139918594-139918688 (95)	1.259210526	45.29%	100.00%	35.00%	100.00%	1.552657783
chr9:139922526-139922740 (215)	0.138953488	92.35%	100.00%	82.50%	100.00%	0.337949768
chr9:139923168-139923374 (207)	2.701086957	25.59%	99.65%	12.50%	100.00%	2.611517571
GENE (chromosome(s); number of bases; number of exons)	AVG_COVERAGE	AVG_%_BASES_ZERO	AVG_%_BASES_LESS_20			STD_DEVIATION_OF_COVERAGE
ABCA2 (chr9;8410;50)	2.04471448	38.73%	97.10%			2.237527839
ABCA3
EXON (length)	AVG_COVERAGE	AVG_%_BASES_ZERO	AVG_%_BASES_LESS_20	%_w/_AVG_COVERAGE_ZERO	%_w/_AVG_COVERAGE_LESS_20	STD_DEVIATION_OF_COVERAGE
chr16:2325878-2326806 (929)	6.03646394	50.38%	88.15%	2.50%	100.00%	3.313472292
chr16:2327597-2327671 (75)	7.774666667	9.00%	97.97%	7.50%	100.00%	5.345773658
chr16:2327879-2328070 (192)	10.03229167	5.70%	86.82%	2.50%	97.50%	5.421093343
chr16:2328288-2328459 (172)	8.580523256	6.25%	95.57%	5.00%	100.00%	5.417794029
chr16:2328943-2329131 (189)	14.2457672	3.80%	71.55%	2.50%	75.00%	8.506856764
chr16:2331027-2331222 (196)	12.45267857	1.51%	79.44%	0.00%	77.50%	7.507621768
chr16:2331381-2331510 (130)	13.125	4.71%	77.29%	0.00%	80.00%	9.038636291
chr16:2333186-2333359 (174)	7.278017241	5.47%	99.05%	5.00%	100.00%	4.190390781
chr16:2334279-2334438 (160)	9.10125	10.31%	91.56%	7.50%	92.50%	5.909662077
chr16:2334779-2334999 (221)	7.345135747	7.42%	97.18%	5.00%	100.00%	4.233021999
chr16:2335442-2335647 (206)	12.96953883	4.30%	77.23%	2.50%	77.50%	7.409603294
chr16:2336694-2336968 (275)	13.375	2.48%	78.73%	0.00%	82.50%	6.396843394
chr16:2338026-2338330 (305)	25.09893443	0.05%	37.52%	0.00%	30.00%	11.54478993
chr16:2339434-2339621 (188)	5.180585106	3.66%	100.00%	2.50%	100.00%	2.596958359
chr16:2342140-2342239 (100)	30.8865	2.50%	33.35%	2.50%	35.00%	31.52644838
chr16:2345590-2345741 (152)	17.08733553	0.00%	67.48%	0.00%	70.00%	9.531547749
chr16:2347329-2347540 (212)	4.815566038	9.62%	99.92%	0.00%	100.00%	3.012568383
chr16:2347766-2347922 (157)	10.81528662	2.44%	85.16%	0.00%	90.00%	6.275740616
chr16:2348386-2348541 (156)	13.71794872	1.03%	79.39%	0.00%	80.00%	7.33160547
chr16:2349403-2349533 (131)	20.3480916	0.71%	52.65%	0.00%	57.50%	9.852803792
chr16:2350005-2350149 (145)	20.01758621	0.81%	52.84%	0.00%	55.00%	9.094667519
chr16:2353969-2354151 (183)	33.59139344	0.00%	14.34%	0.00%	10.00%	12.54115025
chr16:2358450-2358624 (175)	50.88514286	0.00%	13.30%	0.00%	5.00%	31.41026906
chr16:2367283-2367404 (122)	53.03606557	0.00%	3.01%	0.00%	2.50%	19.45504251
chr16:2367648-2367765 (118)	27.69872881	0.00%	31.76%	0.00%	25.00%	9.626783861
chr16:2369581-2369841 (261)	27.25402299	0.00%	36.40%	0.00%	27.50%	10.93397611
chr16:2373523-2373689 (167)	25.25943114	0.00%	38.67%	0.00%	35.00%	12.72461257
chr16:2374404-2374532 (129)	11.67248062	0.16%	82.67%	0.00%	92.50%	6.519041726
chr16:2376010-2376275 (266)	27.29642857	0.11%	41.81%	0.00%	40.00%	19.71002004
chr16:2376413-2376493 (81)	17.14012346	0.00%	70.93%	0.00%	75.00%	13.66726653
chr16:2378453-2378758 (306)	14.52990196	4.05%	71.63%	0.00%	85.00%	8.279175114
chr16:2379648-2379855 (208)	0.302764423	76.27%	100.00%	50.00%	100.00%	0.461554096
chr16:2390573-2390747 (175)	0.021714286	98.19%	100.00%	97.50%	100.00%	0.135605671
GENE (chromosome(s); number of bases; number of exons)	AVG_COVERAGE	AVG_%_BASES_ZERO	AVG_%_BASES_LESS_20			STD_DEVIATION_OF_COVERAGE
ABCA3 (chr16;6656;33)	15.04759689	13.95%	68.97%			6.150850752
ABCA4
EXON (length)	AVG_COVERAGE	AVG_%_BASES_ZERO	AVG_%_BASES_LESS_20	%_w/_AVG_COVERAGE_ZERO	%_w/_AVG_COVERAGE_LESS_20	STD_DEVIATION_OF_COVERAGE
chr1:94458393-94458798 (406)	2.065270936	29.01%	100.00%	0.00%	100.00%	1.020089436
chr1:94461664-94461751 (88)	75.29147727	0.00%	0.00%	0.00%	0.00%	12.17663124
chr1:94463416-94463666 (251)	39.83575697	0.00%	14.14%	0.00%	0.00%	7.983679866
chr1:94466391-94466484 (94)	49.67765957	0.00%	3.09%	0.00%	2.50%	14.77086366
chr1:94466557-94466661 (105)	35.29333333	0.00%	11.90%	0.00%	7.50%	9.437455459
chr1:94467413-94467548 (136)	118.8415441	0.00%	0.11%	0.00%	0.00%	25.82667479
chr1:94470996-94471138 (143)	18.60314685	0.00%	54.20%	0.00%	55.00%	5.697587316
chr1:94473189-94473296 (108)	28.40972222	0.00%	22.43%	0.00%	12.50%	8.711840599
chr1:94473790-94473853 (64)	30.02109375	0.00%	10.20%	0.00%	10.00%	9.614060437
chr1:94474306-94474427 (122)	33.24467213	0.00%	18.52%	0.00%	7.50%	10.76930583
chr1:94476355-94476485 (131)	23.60877863	0.00%	43.78%	0.00%	27.50%	7.639932049
chr1:94476817-94476941 (125)	45.9844	0.00%	7.36%	0.00%	5.00%	35.33971142
chr1:94480098-94480246 (149)	64.2011745	0.00%	1.54%	0.00%	0.00%	62.79092477
chr1:94481294-94481410 (117)	66.30854701	0.00%	0.79%	0.00%	0.00%	63.04099864
chr1:94485137-94485315 (179)	110.527095	0.00%	0.13%	0.00%	0.00%	137.9250879
chr1:94486795-94486965 (171)	53.97704678	0.00%	12.28%	0.00%	2.50%	84.34359341
chr1:94487195-94487270 (76)	99.49901316	0.00%	0.00%	0.00%	0.00%	145.4251001
chr1:94487401-94487507 (107)	223.7595794	0.00%	0.00%	0.00%	0.00%	322.6050347
chr1:94488941-94488974 (34)	129.6036765	0.00%	0.00%	0.00%	0.00%	194.5234479
chr1:94490509-94490604 (96)	57.93125	0.00%	1.28%	0.00%	0.00%	79.19890838
chr1:94495000-94495187 (188)	34.81010638	0.00%	28.23%	0.00%	12.50%	39.36025406
chr1:94495983-94496082 (100)	74.8595	0.00%	2.68%	0.00%	2.50%	78.06024622
chr1:94496551-94496676 (126)	81.13154762	0.00%	5.02%	0.00%	5.00%	83.6555781
chr1:94497333-94497599 (267)	57.33707865	0.00%	5.00%	0.00%	2.50%	51.47054339
chr1:94502295-94502344 (50)	46.333	0.00%	0.45%	0.00%	0.00%	23.58200227
chr1:94502700-94502906 (207)	44.21811594	0.00%	3.71%	0.00%	0.00%	18.71713188
chr1:94505598-94505683 (86)	50.48168605	0.00%	2.82%	0.00%	2.50%	18.91271365
chr1:94506764-94506958 (195)	54.15102564	0.00%	7.15%	0.00%	2.50%	17.83437734
chr1:94508316-94508454 (139)	119.8526978	0.00%	1.28%	0.00%	2.50%	33.24850075
chr1:94508891-94509031 (141)	22.45514184	0.00%	44.15%	0.00%	30.00%	5.960271596
chr1:94510168-94510300 (133)	105.4714286	0.00%	0.00%	0.00%	0.00%	27.6564236
chr1:94512474-94512649 (176)	29.06534091	0.00%	18.30%	0.00%	12.50%	10.40580233
chr1:94514423-94514513 (91)	66.95604396	0.00%	0.08%	0.00%	0.00%	30.94297131
chr1:94517188-94517254 (67)	59.825	0.00%	0.00%	0.00%	0.00%	30.92479938
chr1:94520666-94520871 (206)	73.78968447	0.00%	8.68%	0.00%	0.00%	36.60082755
chr1:94522156-94522378 (223)	69.40952915	0.00%	8.96%	0.00%	0.00%	33.42333542
chr1:94526092-94526315 (224)	187.9966518	0.00%	0.00%	0.00%	0.00%	80.34552465
chr1:94528132-94528309 (178)	32.42176966	0.00%	19.03%	0.00%	10.00%	15.16713702
chr1:94528667-94528873 (207)	46.01413043	0.00%	17.29%	0.00%	0.00%	23.68598121
chr1:94543245-94543443 (199)	196.9893216	0.00%	0.54%	0.00%	0.00%	65.16993511
chr1:94544145-94544262 (118)	142.8069915	0.00%	2.33%	0.00%	2.50%	43.71145713
chr1:94544877-94545017 (141)	85.70248227	0.00%	1.33%	0.00%	2.50%	29.7761576
chr1:94546033-94546274 (242)	93.48171488	0.00%	0.39%	0.00%	0.00%	25.99255546
chr1:94548907-94548997 (91)	68.78873626	0.00%	0.03%	0.00%	0.00%	19.10300944
chr1:94564349-94564547 (199)	52.56155779	0.00%	11.87%	0.00%	2.50%	42.91810163
chr1:94568570-94568698 (129)	134.2248062	0.00%	0.17%	0.00%	0.00%	91.50282179
chr1:94574132-94574272 (141)	9.297163121	0.00%	95.57%	0.00%	100.00%	3.989165574
chr1:94576993-94577135 (143)	39.38304196	0.00%	3.76%	0.00%	0.00%	10.20881934
chr1:94578528-94578622 (95)	47.28394737	0.00%	3.11%	0.00%	2.50%	14.37649638
chr1:94586535-94586705 (171)	24.25394737	0.26%	31.54%	0.00%	30.00%	9.263363059
GENE (chromosome(s); number of bases; number of exons)	AVG_COVERAGE	AVG_%_BASES_ZERO	AVG_%_BASES_LESS_20			STD_DEVIATION_OF_COVERAGE
ABCA4 (chr1;7375;50)	65.32580405	1.56%	16.02%			34.4994359
ABCA5
EXON (length)	AVG_COVERAGE	AVG_%_BASES_ZERO	AVG_%_BASES_LESS_20	%_w/_AVG_COVERAGE_ZERO	%_w/_AVG_COVERAGE_LESS_20	STD_DEVIATION_OF_COVERAGE
chr17:67240575-67243785 (3211)	5.750965431	74.82%	92.87%	0.00%	100.00%	1.536267044
chr17:67244402-67244458 (57)	29.67850877	0.00%	7.63%	0.00%	5.00%	9.277191811
chr17:67246045-67246125 (81)	17.29537037	0.00%	70.00%	0.00%	77.50%	3.953655648
chr17:67246612-67246762 (151)	55.33990066	0.00%	1.47%	0.00%	2.50%	11.63008729
chr17:67247887-67248007 (121)	77.07004132	0.00%	0.00%	0.00%	0.00%	12.76655203
chr17:67249713-67249808 (96)	69.37291667	0.00%	0.00%	0.00%	0.00%	14.21481062
chr17:67249934-67250010 (77)	42.41655844	0.00%	0.62%	0.00%	0.00%	8.274119838
chr17:67250455-67250631 (177)	64.34844633	0.00%	0.00%	0.00%	0.00%	15.57093974
chr17:67251683-67251775 (93)	47.89408602	0.00%	0.00%	0.00%	0.00%	27.58009836
chr17:67251873-67251991 (119)	70.06722689	0.00%	0.00%	0.00%	0.00%	38.24498769
chr17:67252297-67252424 (128)	166.9416016	0.00%	0.00%	0.00%	0.00%	96.72244066
chr17:67255846-67255938 (93)	109.7026882	0.00%	0.00%	0.00%	0.00%	28.89437274
chr17:67256478-67256553 (76)	74.05	0.00%	0.00%	0.00%	0.00%	18.01377546
chr17:67257265-67257400 (136)	68.77150735	0.00%	0.00%	0.00%	0.00%	12.40187507
chr17:67257775-67257889 (115)	81.14782609	0.00%	0.00%	0.00%	0.00%	18.44835718
chr17:67260875-67261046 (172)	85.71744186	0.00%	0.00%	0.00%	0.00%	30.10016022
chr17:67264083-67264197 (115)	46.95304348	0.00%	0.15%	0.00%	0.00%	11.31437244
chr17:67266753-67266891 (139)	63.56744604	0.00%	0.00%	0.00%	0.00%	18.64539129
chr17:67267302-67267430 (129)	99.70465116	0.00%	0.00%	0.00%	0.00%	20.3218509
chr17:67270099-67270269 (171)	150.3957602	0.00%	0.00%	0.00%	0.00%	32.78205288
chr17:67273781-67273983 (203)	26.36773399	0.00%	18.63%	0.00%	10.00%	5.92127402
chr17:67280093-67280213 (121)	38.69338843	0.00%	0.37%	0.00%	0.00%	7.383160156
chr17:67282038-67282178 (141)	94.66347518	0.00%	0.00%	0.00%	0.00%	23.4069408
chr17:67282361-67282452 (92)	68.50815217	0.00%	0.00%	0.00%	0.00%	19.15756564
chr17:67283753-67283892 (140)	83.51321429	0.00%	0.00%	0.00%	0.00%	21.45451659
chr17:67285317-67285437 (121)	153.8747934	0.00%	0.00%	0.00%	0.00%	35.72249561
chr17:67286002-67286178 (177)	46.49689266	0.00%	0.83%	0.00%	0.00%	13.0796449
chr17:67287356-67287467 (112)	61.42075893	0.00%	0.83%	0.00%	0.00%	16.53328601
chr17:67290795-67290854 (60)	90.90125	0.00%	0.00%	0.00%	0.00%	22.85556381
chr17:67293331-67293500 (170)	59.30411765	0.00%	0.00%	0.00%	0.00%	11.3933374
chr17:67297279-67297427 (149)	94.37332215	0.00%	0.22%	0.00%	0.00%	19.33523738
chr17:67298858-67299047 (190)	113.3926316	0.00%	0.00%	0.00%	0.00%	20.21077538
chr17:67300809-67300951 (143)	71.86660839	0.00%	0.30%	0.00%	0.00%	18.10355347
chr17:67302865-67303095 (231)	72.68160173	0.00%	4.58%	0.00%	0.00%	33.33264271
chr17:67304420-67304509 (90)	45.51416667	0.00%	2.78%	0.00%	2.50%	9.324275693
chr17:67305402-67305564 (163)	84.27868098	0.00%	2.50%	0.00%	2.50%	19.89830519
chr17:67309232-67309437 (206)	38.74951456	0.00%	13.56%	0.00%	2.50%	8.134231872
chr17:67310454-67310571 (118)	82.15042373	0.00%	2.50%	0.00%	2.50%	15.15939901
chr17:67310454-67311774 (1321)	13.75124905	48.56%	81.06%	0.00%	100.00%	2.573156221
chr17:67323192-67323323 (132)	0.196401515	83.62%	100.00%	67.50%	100.00%	0.351948317
GENE (chromosome(s); number of bases; number of exons)	AVG_COVERAGE	AVG_%_BASES_ZERO	AVG_%_BASES_LESS_20			STD_DEVIATION_OF_COVERAGE
ABCA5 (chr17;9537;40)	41.30814517	32.27%	44.38%			6.939265677
ABCA6
EXON (length)	AVG_COVERAGE	AVG_%_BASES_ZERO	AVG_%_BASES_LESS_20	%_w/_AVG_COVERAGE_ZERO	%_w/_AVG_COVERAGE_LESS_20	STD_DEVIATION_OF_COVERAGE
chr17:67074846-67075215 (370)	21.46932432	10.81%	64.61%	0.00%	45.00%	7.422821269
chr17:67075350-67075406 (57)	108.6741228	0.00%	2.28%	0.00%	2.50%	32.00882214
chr17:67077206-67077286 (81)	195.8583333	0.00%	0.15%	0.00%	0.00%	68.74718112
chr17:67079013-67079154 (142)	157.9241197	0.00%	2.50%	0.00%	2.50%	53.19565736
chr17:67079352-67079472 (121)	149.3483471	0.00%	2.50%	0.00%	2.50%	50.35209546
chr17:67080401-67080496 (96)	132.409375	0.00%	2.50%	0.00%	2.50%	50.9948353
chr17:67080572-67080648 (77)	183.4613636	0.00%	2.50%	0.00%	2.50%	64.65764303
chr17:67081168-67081323 (156)	51.0599359	0.19%	6.41%	0.00%	5.00%	19.00824393
chr17:67081765-67081857 (93)	99.88521505	0.00%	2.50%	0.00%	2.50%	39.03912988
chr17:67082758-67082876 (119)	166.9495798	0.00%	2.50%	0.00%	2.50%	57.29754877
chr17:67083493-67083614 (122)	206.6309426	0.00%	2.50%	0.00%	2.50%	67.10171965
chr17:67084307-67084399 (93)	113.3150538	0.00%	2.50%	0.00%	2.50%	32.29582827
chr17:67085605-67085683 (79)	110.8917722	0.00%	2.50%	0.00%	2.50%	27.11072842
chr17:67087283-67087403 (121)	50.20309917	0.76%	3.68%	0.00%	2.50%	15.13968258
chr17:67092380-67092494 (115)	29.85847826	0.00%	9.54%	0.00%	10.00%	6.438802207
chr17:67092768-67092942 (175)	56.34357143	0.00%	1.77%	0.00%	0.00%	13.78399505
chr17:67094060-67094168 (109)	89.69151376	0.00%	1.06%	0.00%	0.00%	22.71522336
chr17:67096937-67097075 (139)	37.28561151	0.00%	11.71%	0.00%	5.00%	29.70509871
chr17:67098975-67099109 (135)	51.67203704	0.00%	1.31%	0.00%	0.00%	10.93221903
chr17:67101602-67101769 (168)	39.86458333	0.00%	12.77%	0.00%	0.00%	10.04112564
chr17:67102168-67102352 (185)	51.69959459	0.00%	2.15%	0.00%	0.00%	10.33309737
chr17:67103836-67103953 (118)	64.50381356	0.00%	0.00%	0.00%	0.00%	15.32423394
chr17:67106941-67107081 (141)	99.9501773	0.00%	0.00%	0.00%	0.00%	22.51755629
chr17:67108323-67108414 (92)	89.46603261	0.00%	0.00%	0.00%	0.00%	17.63230154
chr17:67109362-67109501 (140)	79.64178571	0.00%	0.00%	0.00%	0.00%	17.41891166
chr17:67109758-67109878 (121)	149.6297521	0.00%	0.00%	0.00%	0.00%	31.26201484
chr17:67110902-67111078 (177)	88.64364407	0.00%	0.61%	0.00%	0.00%	18.69463564
chr17:67111516-67111627 (112)	115.9658482	0.00%	0.00%	0.00%	0.00%	23.32411176
chr17:67114038-67114097 (60)	84.315	0.00%	0.00%	0.00%	0.00%	17.58338341
chr17:67119379-67119548 (170)	73.89132353	0.00%	2.50%	0.00%	2.50%	17.53322881
chr17:67121028-67121176 (149)	24.6385906	0.00%	24.87%	0.00%	22.50%	6.847311868
chr17:67124759-67124945 (187)	76.26403743	0.00%	0.31%	0.00%	0.00%	18.65031689
chr17:67125750-67125892 (143)	127.0842657	0.00%	0.00%	0.00%	0.00%	27.97253955
chr17:67129781-67130008 (228)	38.99495614	0.00%	12.50%	0.00%	12.50%	14.62321484
chr17:67130779-67130883 (105)	31.99595238	0.00%	12.88%	0.00%	12.50%	10.9045215
chr17:67132232-67132391 (160)	53.15828125	0.00%	11.67%	0.00%	5.00%	16.44209218
chr17:67133436-67133641 (206)	33.65254854	0.00%	11.13%	0.00%	2.50%	7.927081305
chr17:67136748-67136889 (142)	101.8091549	0.00%	0.00%	0.00%	0.00%	18.77202269
chr17:67137885-67138015 (131)	0.220419847	81.76%	100.00%	57.50%	100.00%	0.425366867
GENE (chromosome(s); number of bases; number of exons)	AVG_COVERAGE	AVG_%_BASES_ZERO	AVG_%_BASES_LESS_20			STD_DEVIATION_OF_COVERAGE
ABCA6 (chr17;5335;39)	76.86003612	2.71%	10.88%			14.77478755
ABCA7
EXON (length)	AVG_COVERAGE	AVG_%_BASES_ZERO	AVG_%_BASES_LESS_20	%_w/_AVG_COVERAGE_ZERO	%_w/_AVG_COVERAGE_LESS_20	STD_DEVIATION_OF_COVERAGE
chr19:1040101-1040195 (95)	0.043421053	96.84%	100.00%	95.00%	100.00%	0.203272227
chr19:1041223-1041426 (204)	5.967769608	7.19%	96.53%	2.50%	97.50%	4.364266215
chr19:1041508-1041602 (95)	9.131315789	3.97%	89.84%	2.50%	90.00%	7.342670036
chr19:1041829-1041971 (143)	5.669405594	9.21%	96.89%	2.50%	100.00%	4.211349404
chr19:1042062-1042175 (114)	5.166447368	9.69%	98.90%	5.00%	100.00%	4.763168996
chr19:1042313-1042396 (84)	12.94464286	4.64%	80.83%	2.50%	82.50%	11.36746329
chr19:1042744-1042825 (82)	4.193902439	8.60%	100.00%	2.50%	100.00%	3.553486528
chr19:1043039-1043250 (212)	6.755660377	11.21%	94.10%	5.00%	92.50%	5.632518926
chr19:1043332-1043472 (141)	9.646808511	2.87%	90.39%	2.50%	90.00%	6.923194363
chr19:1043723-1043840 (118)	6.697457627	2.82%	96.91%	0.00%	97.50%	5.021679944
chr19:1044575-1044743 (169)	3.131065089	16.43%	99.97%	5.00%	100.00%	2.556222109
chr19:1045000-1045230 (231)	2.653030303	29.31%	99.61%	17.50%	100.00%	2.937935256
chr19:1046228-1046405 (178)	2.420646067	28.61%	100.00%	15.00%	100.00%	2.012035019
chr19:1046800-1047023 (224)	3.060379464	22.75%	99.14%	10.00%	100.00%	3.504638444
chr19:1047155-1047377 (223)	10.61188341	7.26%	85.62%	2.50%	90.00%	10.47109807
chr19:1047451-1047653 (203)	2.692487685	24.43%	99.91%	12.50%	100.00%	2.658461658
chr19:1048893-1049004 (112)	2.702455357	21.50%	99.08%	7.50%	100.00%	3.270108263
chr19:1049264-1049436 (173)	3.100144509	26.42%	98.31%	15.00%	100.00%	4.028022434
chr19:1050919-1051051 (133)	1.882330827	42.97%	99.49%	25.00%	100.00%	3.160269225
chr19:1051153-1051293 (141)	1.040248227	51.44%	100.00%	37.50%	100.00%	1.56470713
chr19:1051447-1051585 (139)	0.605755396	74.05%	100.00%	57.50%	100.00%	1.140902859
chr19:1051940-1052125 (186)	0.418145161	75.27%	100.00%	55.00%	100.00%	1.033388359
chr19:1052212-1052285 (74)	0.381756757	75.68%	100.00%	67.50%	100.00%	0.834473137
chr19:1053327-1053530 (204)	0.352941176	76.42%	100.00%	50.00%	100.00%	0.546972945
chr19:1053786-1053835 (50)	16.186	1.15%	74.70%	0.00%	80.00%	16.3860631
chr19:1054004-1054109 (106)	19.48113208	1.08%	64.15%	0.00%	62.50%	18.28041935
chr19:1054191-1054340 (150)	4.197333333	15.18%	97.83%	2.50%	97.50%	4.084193869
chr19:1054568-1054693 (126)	3.335714286	19.09%	99.29%	10.00%	100.00%	3.390262258
chr19:1054778-1054877 (100)	4.7975	11.30%	97.50%	5.00%	97.50%	4.722902577
chr19:1055095-1055350 (256)	4.180761719	11.74%	98.78%	2.50%	100.00%	3.512329074
chr19:1055905-1055938 (34)	3.825735294	10.29%	100.00%	2.50%	100.00%	3.28466598
chr19:1056064-1056242 (179)	9.814106145	3.17%	88.85%	0.00%	87.50%	7.724051923
chr19:1056328-1056498 (171)	22.28289474	0.00%	53.57%	0.00%	50.00%	16.08677313
chr19:1056905-1057083 (179)	12.55837989	1.86%	81.87%	0.00%	82.50%	11.20224523
chr19:1057312-1057428 (117)	6.136538462	10.13%	94.87%	0.00%	97.50%	5.330430631
chr19:1057913-1058058 (146)	24.75890411	0.00%	44.26%	0.00%	45.00%	15.9137713
chr19:1058144-1058268 (125)	5.9984	7.24%	96.16%	0.00%	97.50%	4.663517368
chr19:1058616-1058746 (131)	12.55725191	0.27%	80.23%	0.00%	85.00%	8.740900852
chr19:1058818-1058939 (122)	13.05204918	0.04%	74.71%	0.00%	77.50%	9.276347158
chr19:1059021-1059084 (64)	5.078125	9.92%	97.62%	5.00%	100.00%	4.435011131
chr19:1061780-1061887 (108)	4.01412037	16.92%	99.56%	5.00%	100.00%	3.62487405
chr19:1062170-1062312 (143)	10.0763986	3.71%	88.71%	2.50%	92.50%	9.633619631
chr19:1063542-1063677 (136)	1.320220588	45.13%	100.00%	27.50%	100.00%	1.560455366
chr19:1063758-1063862 (105)	1.303571429	48.88%	100.00%	32.50%	100.00%	1.814375935
chr19:1064159-1064252 (94)	0.875	59.60%	100.00%	50.00%	100.00%	1.405324283
chr19:1064929-1065170 (242)	0.866632231	60.56%	100.00%	32.50%	100.00%	1.211432542
chr19:1065268-1065570 (303)	3.467821782	23.34%	98.55%	5.00%	97.50%	3.802888593
GENE (chromosome(s); number of bases; number of exons)	AVG_COVERAGE	AVG_%_BASES_ZERO	AVG_%_BASES_LESS_20			STD_DEVIATION_OF_COVERAGE
ABCA7 (chr19;6865;47)	5.794002807	23.22%	90.86%			4.50244241
ABCA8
EXON (length)	AVG_COVERAGE	AVG_%_BASES_ZERO	AVG_%_BASES_LESS_20	%_w/_AVG_COVERAGE_ZERO	%_w/_AVG_COVERAGE_LESS_20	STD_DEVIATION_OF_COVERAGE
chr17:66863427-66864324 (898)	9.872299555	54.10%	83.69%	0.00%	97.50%	7.135520859
chr17:66864441-66864497 (57)	112.5114035	0.00%	0.00%	0.00%	0.00%	85.8342545
chr17:66865840-66865920 (81)	141.333642	0.00%	0.00%	0.00%	0.00%	108.7346611
chr17:66871400-66871541 (142)	77.80633803	0.00%	0.18%	0.00%	0.00%	27.72837268
chr17:66871754-66871874 (121)	40.43595041	0.00%	1.18%	0.00%	0.00%	13.82076357
chr17:66872600-66872695 (96)	10.15416667	0.00%	91.20%	0.00%	92.50%	5.911452001
chr17:66872768-66872844 (77)	35.93668831	0.00%	5.49%	0.00%	0.00%	11.59628643
chr17:66873659-66873820 (162)	59.63364198	0.00%	5.09%	0.00%	0.00%	16.75782151
chr17:66877260-66877352 (93)	53.37715054	0.00%	4.68%	0.00%	5.00%	18.09165099
chr17:66878003-66878121 (119)	99.35798319	0.00%	0.00%	0.00%	0.00%	26.51230665
chr17:66878739-66878845 (107)	168.0252336	0.00%	0.00%	0.00%	0.00%	44.41643641
chr17:66878739-66878860 (122)	162.1907787	0.00%	0.00%	0.00%	0.00%	42.73450228
chr17:66879931-66880023 (93)	47.1422043	0.00%	2.53%	0.00%	2.50%	10.38290185
chr17:66880471-66880537 (67)	80.53619403	0.00%	0.49%	0.00%	0.00%	17.23463101
chr17:66881336-66881456 (121)	64.26363636	0.00%	1.88%	0.00%	2.50%	14.31880907
chr17:66883157-66883271 (115)	88.19043478	0.00%	0.13%	0.00%	0.00%	29.12993152
chr17:66883476-66883647 (172)	80.57180233	0.00%	0.76%	0.00%	0.00%	32.58302933
chr17:66887629-66887737 (109)	78.23211009	0.00%	0.00%	0.00%	0.00%	16.73051558
chr17:66890313-66890451 (139)	36.84478417	0.00%	10.36%	0.00%	7.50%	9.470762596
chr17:66891020-66891154 (135)	95.98314815	0.00%	0.00%	0.00%	0.00%	21.31304971
chr17:66898853-66899020 (168)	80.6171131	0.00%	0.00%	0.00%	0.00%	18.79353338
chr17:66899441-66899640 (200)	90.3405	0.00%	0.00%	0.00%	0.00%	16.51524189
chr17:66902184-66902304 (121)	66.42768595	0.00%	0.00%	0.00%	0.00%	16.75310972
chr17:66903880-66904020 (141)	39.82411348	0.00%	2.85%	0.00%	0.00%	11.73183701
chr17:66913501-66913592 (92)	72.90815217	0.00%	2.50%	0.00%	2.50%	22.72131245
chr17:66914187-66914326 (140)	54.92285714	0.00%	2.93%	0.00%	2.50%	15.91496369
chr17:66914567-66914687 (121)	93.76115702	0.00%	0.00%	0.00%	0.00%	20.12591899
chr17:66915441-66915617 (177)	54.38898305	0.00%	0.07%	0.00%	0.00%	10.59114477
chr17:66917522-66917633 (112)	94.18616071	0.00%	0.00%	0.00%	0.00%	19.67875277
chr17:66918382-66918441 (60)	27.77916667	0.00%	26.71%	0.00%	7.50%	6.808877732
chr17:66920841-66921010 (170)	105.9654412	0.00%	0.00%	0.00%	0.00%	23.6320358
chr17:66924056-66924204 (149)	84.25553691	0.00%	0.00%	0.00%	0.00%	22.43898555
chr17:66925189-66925375 (187)	115.5635027	0.00%	0.00%	0.00%	0.00%	30.58067534
chr17:66925701-66925843 (143)	101.8606643	0.00%	0.68%	0.00%	0.00%	30.03762215
chr17:66928428-66928655 (228)	86.45800439	0.00%	0.24%	0.00%	0.00%	27.53642913
chr17:66929308-66929412 (105)	33.90238095	0.00%	7.95%	0.00%	5.00%	16.54720051
chr17:66933091-66933256 (166)	90.81626506	0.00%	2.02%	0.00%	2.50%	20.90646612
chr17:66936898-66937103 (206)	78.29890777	0.00%	1.32%	0.00%	0.00%	15.84432604
chr17:66938079-66938180 (102)	178.9	0.00%	0.00%	0.00%	0.00%	30.4810718
chr17:66945452-66945613 (162)	0.107098765	90.02%	100.00%	82.50%	100.00%	0.25527341
chr17:66951359-66951533 (175)	0.014857143	98.51%	100.00%	92.50%	100.00%	0.057623691
GENE (chromosome(s); number of bases; number of exons)	AVG_COVERAGE	AVG_%_BASES_ZERO	AVG_%_BASES_LESS_20			STD_DEVIATION_OF_COVERAGE
ABCA8 (chr17;6151;41)	65.20857604	12.75%	19.95%			7.838032812
ABCA9
EXON (length)	AVG_COVERAGE	AVG_%_BASES_ZERO	AVG_%_BASES_LESS_20	%_w/_AVG_COVERAGE_ZERO	%_w/_AVG_COVERAGE_LESS_20	STD_DEVIATION_OF_COVERAGE
chr17:66970772-66972154 (1383)	18.08635213	54.48%	81.83%	0.00%	77.50%	5.353556787
chr17:66972275-66972331 (57)	64.43377193	0.00%	1.32%	0.00%	2.50%	17.85369735
chr17:66978702-66978782 (81)	59.71265432	0.00%	2.50%	0.00%	2.50%	18.57201204
chr17:66979849-66979990 (142)	70.15105634	0.00%	5.16%	0.00%	5.00%	22.8635044
chr17:66980196-66980316 (121)	102.2793388	0.00%	2.50%	0.00%	2.50%	32.67308312
chr17:66981025-66981120 (96)	21.22526042	0.00%	48.33%	0.00%	45.00%	7.867672092
chr17:66981193-66981269 (77)	49.94025974	0.00%	3.44%	0.00%	2.50%	17.18380632
chr17:66982304-66982465 (162)	77.84907407	0.00%	4.10%	0.00%	2.50%	27.86404321
chr17:66985167-66985259 (93)	120.1137097	0.00%	0.00%	0.00%	0.00%	36.96068766
chr17:66985953-66986071 (119)	96.39516807	0.00%	0.17%	0.00%	0.00%	39.671967
chr17:66986977-66987098 (122)	191.5497951	0.00%	0.00%	0.00%	0.00%	49.04115083
chr17:66988315-66988407 (93)	76.48091398	0.00%	0.00%	0.00%	0.00%	22.11680998
chr17:66989156-66989225 (70)	99.95	0.00%	0.00%	0.00%	0.00%	24.79648325
chr17:66992035-66992155 (121)	50.97417355	0.00%	0.79%	0.00%	0.00%	13.22242614
chr17:67003899-67004013 (115)	43.20217391	0.00%	1.39%	0.00%	0.00%	9.510701912
chr17:67004202-67004376 (175)	54.79114286	0.00%	0.94%	0.00%	0.00%	10.6767676
chr17:67008116-67008224 (109)	131.078211	0.00%	0.00%	0.00%	0.00%	40.8675335
chr17:67012393-67012531 (139)	106.4282374	0.00%	0.00%	0.00%	0.00%	29.30162744
chr17:67013796-67013930 (135)	104.6792593	0.00%	0.00%	0.00%	0.00%	27.91136329
chr17:67014553-67014720 (168)	97.84389881	0.00%	0.00%	0.00%	0.00%	21.40717398
chr17:67016528-67016727 (200)	80.46125	0.00%	0.05%	0.00%	0.00%	19.98575426
chr17:67017882-67018002 (121)	34.89483471	0.00%	2.56%	0.00%	0.00%	9.65499807
chr17:67020354-67020494 (141)	9.902304965	0.00%	94.10%	0.00%	97.50%	4.266672351
chr17:67022517-67022608 (92)	51.89266304	0.57%	6.17%	0.00%	5.00%	17.1428541
chr17:67023116-67023255 (140)	57.50821429	0.00%	4.86%	0.00%	5.00%	16.05115988
chr17:67023470-67023590 (121)	83.25413223	0.00%	3.88%	0.00%	5.00%	24.3960689
chr17:67023780-67023956 (177)	45.95112994	0.34%	4.66%	0.00%	5.00%	11.57643983
chr17:67024675-67024786 (112)	42.5015625	0.00%	5.20%	0.00%	5.00%	11.65422951
chr17:67025309-67025368 (60)	59.63041667	0.00%	3.21%	0.00%	2.50%	14.17128547
chr17:67028248-67028417 (170)	135.5276471	0.00%	2.50%	0.00%	2.50%	95.30207436
chr17:67029866-67030014 (149)	95.80067114	0.00%	2.50%	0.00%	2.50%	25.18191497
chr17:67031386-67031572 (187)	121.034492	0.00%	2.34%	0.00%	2.50%	34.87886244
chr17:67031800-67031942 (143)	285.6832168	0.00%	0.00%	0.00%	0.00%	87.17448512
chr17:67039629-67039856 (228)	40.40230263	0.00%	18.04%	0.00%	5.00%	10.10716318
chr17:67040637-67040741 (105)	50.37666667	0.00%	1.40%	0.00%	0.00%	11.73604057
chr17:67041312-67041477 (166)	70.20888554	0.00%	2.06%	0.00%	2.50%	17.08953767
chr17:67045423-67045631 (209)	76.26818182	0.00%	3.13%	0.00%	0.00%	35.44472752
chr17:67047171-67047280 (110)	59.82181818	0.00%	0.00%	0.00%	0.00%	16.157446
chr17:67057006-67057136 (131)	0.233396947	79.60%	100.00%	70.00%	100.00%	0.402156385
GENE (chromosome(s); number of bases; number of exons)	AVG_COVERAGE	AVG_%_BASES_ZERO	AVG_%_BASES_LESS_20			STD_DEVIATION_OF_COVERAGE
ABCA9 (chr17;6340;39)	65.4671001	13.22%	24.16%			11.13108474
ABCB1
EXON (length)	AVG_COVERAGE	AVG_%_BASES_ZERO	AVG_%_BASES_LESS_20	%_w/_AVG_COVERAGE_ZERO	%_w/_AVG_COVERAGE_LESS_20	STD_DEVIATION_OF_COVERAGE
chr7:87133178-87133765 (588)	3.61789966	28.99%	99.67%	0.00%	100.00%	1.16604507
chr7:87135212-87135359 (148)	41.55219595	0.00%	2.15%	0.00%	0.00%	13.16752537
chr7:87138590-87138797 (208)	102.3586538	0.00%	0.43%	0.00%	0.00%	31.40176669
chr7:87144546-87144744 (199)	60.97688442	0.00%	2.39%	0.00%	0.00%	32.77441059
chr7:87145824-87145981 (158)	110.8012658	0.00%	0.00%	0.00%	0.00%	90.31748887
chr7:87148641-87148782 (142)	72.16338028	0.00%	0.04%	0.00%	0.00%	16.25734511
chr7:87150091-87150192 (102)	65.72401961	0.00%	0.05%	0.00%	0.00%	17.09904692
chr7:87160609-87160813 (205)	204.1142683	0.00%	0.00%	0.00%	0.00%	76.98207126
chr7:87165773-87165857 (85)	51.19411765	0.00%	0.56%	0.00%	0.00%	27.23807888
chr7:87168583-87168661 (79)	126.5655063	0.00%	0.00%	0.00%	0.00%	75.32274973
chr7:87170672-87170780 (109)	94.53646789	0.00%	0.00%	0.00%	0.00%	43.80213745
chr7:87173444-87173591 (148)	38.52128378	0.00%	19.07%	0.00%	2.50%	12.77158791
chr7:87174138-87174315 (178)	101.1667135	0.00%	0.13%	0.00%	0.00%	28.11840447
chr7:87175178-87175340 (163)	55.64447853	0.00%	0.05%	0.00%	0.00%	12.38535008
chr7:87178663-87178834 (172)	86.43677326	0.00%	2.50%	0.00%	2.50%	20.53932474
chr7:87179166-87179370 (205)	214.3886585	0.00%	0.67%	0.00%	0.00%	47.16592475
chr7:87179486-87179612 (127)	117.1277559	0.00%	2.50%	0.00%	2.50%	25.40946306
chr7:87179783-87179894 (112)	133.9042411	0.00%	2.50%	0.00%	2.50%	30.17920197
chr7:87180040-87180154 (115)	118.8130435	0.00%	2.17%	0.00%	2.50%	26.92277951
chr7:87183076-87183248 (173)	98.80924855	0.00%	2.50%	0.00%	2.50%	22.7814241
chr7:87190578-87190703 (126)	71.3468254	0.00%	2.50%	0.00%	2.50%	13.30064459
chr7:87195385-87195557 (173)	86.75361272	0.00%	2.11%	0.00%	0.00%	23.37499029
chr7:87196100-87196292 (193)	63.50220207	0.00%	5.22%	0.00%	5.00%	17.20636914
chr7:87199487-87199539 (53)	233.0339623	0.00%	0.00%	0.00%	0.00%	59.28793084
chr7:87214827-87214996 (170)	95.13294118	0.00%	0.00%	0.00%	0.00%	26.04793232
chr7:87225081-87225130 (50)	87.04	0.00%	0.00%	0.00%	0.00%	22.43503109
chr7:87229432-87229506 (75)	72.40533333	0.00%	2.50%	0.00%	2.50%	24.85285904
chr7:87230070-87230394 (325)	0.339538462	73.95%	100.00%	35.00%	100.00%	0.370708932
chr7:87342476-87342639 (164)	0.124542683	89.28%	100.00%	75.00%	100.00%	0.259264276
GENE (chromosome(s); number of bases; number of exons)	AVG_COVERAGE	AVG_%_BASES_ZERO	AVG_%_BASES_LESS_20			STD_DEVIATION_OF_COVERAGE
ABCB1 (chr7;4745;29)	75.98736025	11.46%	23.65%			8.440375594
ABCB10
EXON (length)	AVG_COVERAGE	AVG_%_BASES_ZERO	AVG_%_BASES_LESS_20	%_w/_AVG_COVERAGE_ZERO	%_w/_AVG_COVERAGE_LESS_20	STD_DEVIATION_OF_COVERAGE
chr1:229652328-229654157 (1830)	7.750532787	61.31%	83.70%	0.00%	100.00%	1.655413213
chr1:229654587-229654622 (36)	65.52569444	0.00%	0.00%	0.00%	0.00%	18.52440664
chr1:229657338-229657382 (45)	38.77666667	0.00%	3.28%	0.00%	2.50%	9.30367238
chr1:229661682-229661863 (182)	56.16936813	0.00%	4.00%	0.00%	2.50%	12.91873052
chr1:229662975-229663055 (81)	35.51141975	0.00%	4.38%	0.00%	2.50%	9.440821498
chr1:229665945-229666155 (211)	36.61303318	0.25%	37.11%	0.00%	7.50%	10.05915655
chr1:229667382-229667478 (97)	4.419072165	3.63%	100.00%	0.00%	100.00%	1.985880586
chr1:229675202-229675338 (137)	22.21751825	0.00%	44.87%	0.00%	40.00%	6.068302117
chr1:229676352-229676499 (148)	45.25371622	0.00%	2.87%	0.00%	0.00%	10.80324862
chr1:229677983-229678118 (136)	19.47922794	0.00%	52.74%	0.00%	52.50%	4.786075639
chr1:229683245-229683448 (204)	14.21139706	0.60%	72.84%	0.00%	92.50%	3.613231801
chr1:229684980-229685181 (202)	26.97066832	0.06%	56.32%	0.00%	15.00%	6.930478107
chr1:229693882-229694442 (561)	0.318582888	77.65%	100.00%	27.50%	100.00%	0.298276114
GENE (chromosome(s); number of bases; number of exons)	AVG_COVERAGE	AVG_%_BASES_ZERO	AVG_%_BASES_LESS_20			STD_DEVIATION_OF_COVERAGE
ABCB10 (chr1;3870;13)	15.24095292	39.40%	67.56%			2.470986153
ABCB11
EXON (length)	AVG_COVERAGE	AVG_%_BASES_ZERO	AVG_%_BASES_LESS_20	%_w/_AVG_COVERAGE_ZERO	%_w/_AVG_COVERAGE_LESS_20	STD_DEVIATION_OF_COVERAGE
chr2:169779448-169780332 (885)	33.6040113	30.16%	62.47%	0.00%	2.50%	7.122257423
chr2:169781166-169781313 (148)	95.91503378	0.00%	0.00%	0.00%	0.00%	32.18857687
chr2:169783665-169783872 (208)	116.4722356	0.00%	0.25%	0.00%	0.00%	44.52093493
chr2:169787174-169787372 (199)	73.7379397	0.00%	0.45%	0.00%	0.00%	38.38640903
chr2:169788886-169789043 (158)	87.12405063	0.00%	0.00%	0.00%	0.00%	47.56789409
chr2:169791693-169791935 (243)	159.4822016	0.00%	0.00%	0.00%	0.00%	73.95321857
chr2:169792739-169792943 (205)	103.6365854	0.00%	0.00%	0.00%	0.00%	43.9756995
chr2:169801114-169801276 (163)	62.84831288	0.00%	2.78%	0.00%	0.00%	19.45664937
chr2:169801366-169801471 (106)	39.93985849	0.00%	8.21%	0.00%	7.50%	12.63855476
chr2:169814473-169814638 (166)	91.49789157	0.00%	0.00%	0.00%	0.00%	15.38112197
chr2:169820715-169820818 (104)	49.99855769	0.00%	2.93%	0.00%	2.50%	13.01676234
chr2:169824936-169825000 (65)	33.36730769	0.00%	7.35%	0.00%	7.50%	8.522050888
chr2:169825859-169826061 (203)	51.88657635	0.00%	1.27%	0.00%	0.00%	11.32769452
chr2:169826554-169826725 (172)	59.00436047	0.00%	0.01%	0.00%	0.00%	12.99258814
chr2:169828356-169828560 (205)	39.62097561	0.00%	31.56%	0.00%	5.00%	9.913346642
chr2:169830224-169830350 (127)	18.42677165	0.00%	60.57%	0.00%	62.50%	6.484515195
chr2:169833086-169833197 (112)	38.50491071	0.00%	16.54%	0.00%	17.50%	18.23470188
chr2:169836375-169836489 (115)	47.42630435	0.00%	1.48%	0.00%	2.50%	20.53421908
chr2:169842619-169842794 (176)	57.49318182	0.00%	2.86%	0.00%	2.50%	34.53990786
chr2:169847310-169847435 (126)	97.38670635	0.00%	0.00%	0.00%	0.00%	55.06351214
chr2:169850220-169850392 (173)	127.3544798	0.00%	0.00%	0.00%	0.00%	91.98426701
chr2:169851858-169851992 (135)	123.0731481	0.00%	1.33%	0.00%	2.50%	108.5725803
chr2:169853144-169853232 (89)	145.288764	0.00%	0.00%	0.00%	0.00%	114.432189
chr2:169869781-169870020 (240)	123.3004167	0.00%	0.27%	0.00%	0.00%	32.04041623
chr2:169870812-169870864 (53)	244.4877358	0.00%	0.00%	0.00%	0.00%	70.66931784
chr2:169873287-169873309 (23)	39.60326087	0.00%	0.11%	0.00%	0.00%	7.846707059
chr2:169874559-169874662 (104)	36.61802885	0.00%	7.12%	0.00%	2.50%	10.77574622
chr2:169887734-169887833 (100)	0.06	94.00%	100.00%	92.50%	100.00%	0.211896201
GENE (chromosome(s); number of bases; number of exons)	AVG_COVERAGE	AVG_%_BASES_ZERO	AVG_%_BASES_LESS_20			STD_DEVIATION_OF_COVERAGE
ABCB11 (chr2;4803;28)	72.26965362	7.33%	17.36%			23.55259671
ABCB4
EXON (length)	AVG_COVERAGE	AVG_%_BASES_ZERO	AVG_%_BASES_LESS_20	%_w/_AVG_COVERAGE_ZERO	%_w/_AVG_COVERAGE_LESS_20	STD_DEVIATION_OF_COVERAGE
chr7:87031360-87031618 (259)	19.45907336	0.00%	60.74%	0.00%	47.50%	4.047206462
chr7:87032450-87032597 (148)	57.38902027	0.00%	1.93%	0.00%	0.00%	11.46008481
chr7:87035603-87035810 (208)	100.149399	0.00%	2.22%	0.00%	2.50%	28.93246347
chr7:87035603-87035831 (229)	98.60600437	0.00%	2.48%	0.00%	2.50%	28.48847797
chr7:87037352-87037550 (199)	34.16080402	0.00%	24.30%	0.00%	5.00%	9.096652108
chr7:87038551-87038708 (158)	115.8289557	0.00%	0.00%	0.00%	0.00%	27.07318847
chr7:87041208-87041349 (142)	37.3834507	0.00%	1.57%	0.00%	0.00%	8.10998784
chr7:87042932-87043033 (102)	55.84362745	0.00%	3.68%	0.00%	2.50%	16.06164056
chr7:87046627-87046831 (205)	39.78414634	0.00%	3.80%	0.00%	2.50%	13.61022775
chr7:87047852-87047936 (85)	51.47088235	0.00%	2.03%	0.00%	2.50%	18.75685019
chr7:87049313-87049391 (79)	115.2522152	0.00%	0.00%	0.00%	0.00%	25.20599627
chr7:87051436-87051541 (106)	135.3063679	0.00%	0.00%	0.00%	0.00%	22.38115333
chr7:87053221-87053368 (148)	92.91385135	0.00%	0.84%	0.00%	0.00%	17.99331858
chr7:87056065-87056236 (172)	54.50988372	0.00%	0.70%	0.00%	0.00%	14.08027591
chr7:87060719-87060881 (163)	84.50260736	0.00%	0.00%	0.00%	0.00%	24.29651101
chr7:87068982-87069153 (172)	88.01104651	0.00%	0.67%	0.00%	0.00%	22.49155296
chr7:87069514-87069718 (205)	83.25939024	0.00%	0.45%	0.00%	0.00%	24.68159039
chr7:87072634-87072760 (127)	25.0273622	0.00%	32.11%	0.00%	25.00%	6.407312125
chr7:87072978-87073089 (112)	48.12924107	0.00%	0.18%	0.00%	0.00%	11.2504388
chr7:87074177-87074291 (115)	27.85695652	0.00%	17.83%	0.00%	12.50%	6.396757789
chr7:87076349-87076521 (173)	83.4816474	0.00%	0.00%	0.00%	0.00%	20.13055078
chr7:87079283-87079408 (126)	115.1375	0.00%	0.00%	0.00%	0.00%	25.64769501
chr7:87080938-87081110 (173)	107.5368497	0.00%	0.45%	0.00%	0.00%	24.45689841
chr7:87082259-87082451 (193)	99.01515544	0.00%	0.44%	0.00%	0.00%	22.44508535
chr7:87083850-87083908 (59)	38.15423729	0.00%	2.71%	0.00%	2.50%	10.8400026
chr7:87092073-87092224 (152)	63.39572368	0.00%	0.00%	0.00%	0.00%	16.02844122
chr7:87101936-87101991 (56)	58.16339286	0.00%	4.02%	0.00%	2.50%	23.64640657
chr7:87104701-87104787 (87)	64.05	0.00%	7.50%	0.00%	7.50%	26.39599697
chr7:87104949-87105019 (71)	2.073943662	25.63%	100.00%	10.00%	100.00%	1.715406084
GENE (chromosome(s); number of bases; number of exons)	AVG_COVERAGE	AVG_%_BASES_ZERO	AVG_%_BASES_LESS_20			STD_DEVIATION_OF_COVERAGE
ABCB4 (chr7;4224;29)	68.69777231	0.42%	8.85%			8.647676392
ABCB5
EXON (length)	AVG_COVERAGE	AVG_%_BASES_ZERO	AVG_%_BASES_LESS_20	%_w/_AVG_COVERAGE_ZERO	%_w/_AVG_COVERAGE_LESS_20	STD_DEVIATION_OF_COVERAGE
chr7:20655244-20655460 (217)	0.354262673	71.83%	100.00%	47.50%	100.00%	0.45436735
chr7:20662887-20662961 (75)	65.62533333	0.00%	0.00%	0.00%	0.00%	24.67194553
chr7:20666179-20666234 (56)	123.9151786	0.00%	0.00%	0.00%	0.00%	46.27225053
chr7:20668310-20668461 (152)	90.36743421	0.00%	0.95%	0.00%	0.00%	40.56435132
chr7:20671681-20671736 (56)	75.90714286	0.00%	0.00%	0.00%	0.00%	36.64362516
chr7:20682806-20682998 (193)	165.5443005	0.00%	0.00%	0.00%	0.00%	53.91755576
chr7:20683083-20683255 (173)	175.3473988	0.00%	0.00%	0.00%	0.00%	55.5590101
chr7:20685378-20685503 (126)	73.56210317	0.00%	0.79%	0.00%	0.00%	18.99752796
chr7:20685583-20685761 (179)	241.0935754	0.00%	0.00%	0.00%	0.00%	55.75174929
chr7:20686965-20687271 (307)	18.58916938	0.26%	52.87%	0.00%	62.50%	4.875680277
chr7:20687157-20687271 (115)	30.09391304	0.00%	9.70%	0.00%	7.50%	7.987338089
chr7:20687590-20687701 (112)	56.94107143	0.00%	0.92%	0.00%	0.00%	14.07682827
chr7:20689644-20689770 (127)	82.14055118	0.00%	0.00%	0.00%	0.00%	15.30275423
chr7:20691042-20691246 (205)	93.70207317	0.00%	1.94%	0.00%	2.50%	23.2964847
chr7:20698128-20698299 (172)	78.39534884	0.00%	1.15%	0.00%	0.00%	18.78960231
chr7:20698688-20700017 (1330)	19.75825188	47.46%	82.46%	0.00%	57.50%	4.062503808
chr7:20706381-20707187 (807)	14.25972739	33.23%	71.73%	0.00%	95.00%	4.14147617
chr7:20721127-20721289 (163)	94.64340491	0.00%	2.50%	0.00%	2.50%	27.84492249
chr7:20725318-20725459 (142)	200.5336268	0.00%	0.00%	0.00%	0.00%	59.30227289
chr7:20738029-20738173 (145)	42.38310345	0.00%	4.22%	0.00%	5.00%	9.98836814
chr7:20739447-20739552 (106)	41.49811321	0.00%	4.72%	0.00%	2.50%	9.291882513
chr7:20739680-20739758 (79)	79.76202532	0.00%	0.09%	0.00%	0.00%	18.20236488
chr7:20744346-20744430 (85)	76.89470588	0.00%	1.94%	0.00%	2.50%	20.23315036
chr7:20762638-20762842 (205)	67.33878049	0.00%	2.67%	0.00%	2.50%	14.05974733
chr7:20766662-20766763 (102)	61.79264706	0.00%	0.00%	0.00%	0.00%	12.80893488
chr7:20767937-20768078 (142)	24.75739437	0.00%	21.83%	0.00%	12.50%	5.170245361
chr7:20778605-20778762 (158)	26.18623418	0.00%	24.59%	0.00%	17.50%	6.584941478
chr7:20782499-20782697 (199)	96.47927136	0.00%	1.19%	0.00%	2.50%	21.15306741
chr7:20784854-20785061 (208)	50.36538462	0.00%	9.19%	0.00%	2.50%	11.77799938
chr7:20792982-20793129 (148)	45.83108108	0.00%	3.31%	0.00%	2.50%	9.61207154
chr7:20795049-20796637 (1589)	17.14490245	55.20%	80.24%	0.00%	75.00%	3.673853453
GENE (chromosome(s); number of bases; number of exons)	AVG_COVERAGE	AVG_%_BASES_ZERO	AVG_%_BASES_LESS_20			STD_DEVIATION_OF_COVERAGE
ABCB5 (chr7;7873;31)	49.54710604	23.96%	42.99%			7.934275634
ABCB6
EXON (length)	AVG_COVERAGE	AVG_%_BASES_ZERO	AVG_%_BASES_LESS_20	%_w/_AVG_COVERAGE_ZERO	%_w/_AVG_COVERAGE_LESS_20	STD_DEVIATION_OF_COVERAGE
chr2:220074487-220074768 (282)	98.65886525	0.00%	4.49%	0.00%	5.00%	83.12297699
chr2:220074951-220075020 (70)	139.5675	0.00%	2.50%	0.00%	2.50%	111.8085883
chr2:220075102-220075197 (96)	37.22109375	0.00%	27.94%	0.00%	15.00%	32.56657531
chr2:220075432-220075545 (114)	40.02609649	0.18%	13.46%	0.00%	5.00%	29.59155573
chr2:220075655-220075830 (176)	70.93181818	0.00%	2.76%	0.00%	2.50%	59.73165077
chr2:220077108-220077213 (106)	110.1867925	0.00%	1.51%	0.00%	2.50%	67.20113048
chr2:220077729-220077787 (59)	42.2779661	0.00%	7.71%	0.00%	7.50%	27.20146696
chr2:220077962-220078048 (87)	83.19367816	0.00%	2.30%	0.00%	2.50%	54.63619693
chr2:220078160-220078224 (65)	91.80730769	0.00%	2.50%	0.00%	2.50%	59.16442298
chr2:220078311-220078388 (78)	80.22564103	0.00%	1.79%	0.00%	2.50%	55.19514204
chr2:220078547-220078673 (127)	83.17893701	0.00%	0.67%	0.00%	0.00%	48.49162782
chr2:220078842-220078908 (67)	78.57723881	0.00%	0.49%	0.00%	0.00%	47.08673708
chr2:220079110-220079220 (111)	21.88671171	0.00%	43.51%	0.00%	45.00%	11.77916712
chr2:220079682-220079804 (123)	24.66056911	0.00%	42.66%	0.00%	37.50%	14.4331672
chr2:220080718-220080902 (185)	9.990405405	0.18%	91.86%	0.00%	97.50%	5.328267505
chr2:220081085-220081187 (103)	28.67427184	0.00%	28.11%	0.00%	30.00%	13.08039609
chr2:220081373-220081554 (182)	14.07582418	0.00%	77.47%	0.00%	85.00%	6.275558681
chr2:220082391-220082529 (139)	16.86456835	1.12%	66.82%	0.00%	72.50%	7.701155726
chr2:220082846-220083712 (867)	15.66764706	10.50%	64.57%	0.00%	80.00%	7.194857436
GENE (chromosome(s); number of bases; number of exons)	AVG_COVERAGE	AVG_%_BASES_ZERO	AVG_%_BASES_LESS_20			STD_DEVIATION_OF_COVERAGE
ABCB6 (chr2;3037;19)	43.82740509	2.99%	37.49%			28.10853505
ABCB7
EXON (length)	AVG_COVERAGE	AVG_%_BASES_ZERO	AVG_%_BASES_LESS_20	%_w/_AVG_COVERAGE_ZERO	%_w/_AVG_COVERAGE_LESS_20	STD_DEVIATION_OF_COVERAGE
chrX:74273006-74273420 (415)	69.38680723	0.08%	17.67%	0.00%	0.00%	33.39974987
chrX:74280057-74280165 (109)	54.74082569	0.00%	4.61%	0.00%	5.00%	25.61537384
chrX:74282162-74282266 (105)	37.02571429	0.00%	14.62%	0.00%	7.50%	17.63689768
chrX:74284904-74285076 (173)	48.4367052	0.00%	4.57%	0.00%	2.50%	18.46802134
chrX:74288841-74288971 (131)	93.14580153	0.00%	0.00%	0.00%	0.00%	38.19319053
chrX:74289125-74289289 (165)	86.77015152	0.00%	1.03%	0.00%	0.00%	38.92447827
chrX:74290199-74290357 (159)	69.87201258	0.00%	0.00%	0.00%	0.00%	30.013714
chrX:74291343-74291518 (176)	100.6323864	0.00%	0.16%	0.00%	0.00%	49.62779289
chrX:74293523-74293611 (89)	38.84775281	0.00%	20.56%	0.00%	15.00%	33.27254255
chrX:74293702-74293791 (90)	126.6461111	0.00%	0.00%	0.00%	0.00%	92.11672733
chrX:74295196-74295465 (270)	138.8007407	0.00%	0.00%	0.00%	0.00%	111.4217381
chrX:74296356-74296489 (134)	53.65466418	0.00%	2.89%	0.00%	0.00%	42.78053608
chrX:74318776-74318896 (121)	111.5485537	0.00%	1.65%	0.00%	2.50%	60.06933807
chrX:74332720-74332807 (88)	54.68806818	0.00%	1.36%	0.00%	0.00%	23.56055039
chrX:74334588-74334666 (79)	118.510443	0.00%	0.00%	0.00%	0.00%	52.13048821
chrX:74334588-74334669 (82)	118.0908537	0.00%	0.00%	0.00%	0.00%	51.87116434
chrX:74375939-74376175 (237)	26.28301688	0.04%	53.01%	0.00%	50.00%	13.61406808
GENE (chromosome(s); number of bases; number of exons)	AVG_COVERAGE	AVG_%_BASES_ZERO	AVG_%_BASES_LESS_20			STD_DEVIATION_OF_COVERAGE
ABCB7 (chrX;2623;17)	76.4255972	0.02%	9.47%			37.2074013
ABCB8
EXON (length)	AVG_COVERAGE	AVG_%_BASES_ZERO	AVG_%_BASES_LESS_20	%_w/_AVG_COVERAGE_ZERO	%_w/_AVG_COVERAGE_LESS_20	STD_DEVIATION_OF_COVERAGE
chr7:150725508-150725697 (190)	16.96921053	0.33%	69.59%	0.00%	80.00%	6.402537753
chr7:150728327-150728378 (52)	30.10673077	0.00%	21.20%	0.00%	20.00%	16.9399031
chr7:150730691-150731004 (314)	32.1464172	0.00%	17.30%	0.00%	15.00%	13.22965956
chr7:150731359-150731515 (157)	15.77547771	0.37%	68.23%	0.00%	85.00%	6.550316853
chr7:150731591-150731686 (96)	25.64244792	0.00%	30.60%	0.00%	35.00%	10.93345942
chr7:150731810-150731916 (107)	47.77126168	2.13%	6.66%	0.00%	7.50%	18.27873299
chr7:150732667-150732829 (163)	26.2458589	0.28%	45.80%	0.00%	27.50%	10.92634535
chr7:150732968-150733054 (87)	51.78103448	0.00%	7.53%	0.00%	7.50%	20.34037144
chr7:150733159-150733257 (99)	28.08459596	0.33%	30.66%	0.00%	32.50%	12.83921682
chr7:150733630-150733736 (107)	8.117056075	1.14%	96.45%	0.00%	97.50%	5.126806283
chr7:150737354-150737388 (35)	8.148571429	5.29%	95.71%	2.50%	97.50%	5.360651042
chr7:150737584-150737721 (138)	5.215398551	7.39%	98.89%	2.50%	100.00%	3.94812674
chr7:150737914-150738009 (96)	11.86432292	1.67%	84.87%	0.00%	85.00%	7.529020275
chr7:150738185-150738319 (135)	10.26148148	5.15%	87.07%	2.50%	87.50%	7.116270158
chr7:150739047-150739195 (149)	3.472483221	13.83%	100.00%	5.00%	100.00%	2.582061061
chr7:150741057-150741233 (177)	15.31920904	0.01%	72.70%	0.00%	75.00%	9.171192897
chr7:150741057-150741308 (252)	15.32678571	0.01%	73.83%	0.00%	75.00%	9.444655674
chr7:150742295-150744869 (2575)	1.777679612	74.88%	97.77%	0.00%	100.00%	0.906987082
GENE (chromosome(s); number of bases; number of exons)	AVG_COVERAGE	AVG_%_BASES_ZERO	AVG_%_BASES_LESS_20			STD_DEVIATION_OF_COVERAGE
ABCB8 (chr7;4929;18)	10.40403486	39.09%	77.32%			4.235673882
ABCB9
EXON (length)	AVG_COVERAGE	AVG_%_BASES_ZERO	AVG_%_BASES_LESS_20	%_w/_AVG_COVERAGE_ZERO	%_w/_AVG_COVERAGE_LESS_20	STD_DEVIATION_OF_COVERAGE
chr12:123405497-123405590 (94)	0.232978723	83.46%	100.00%	70.00%	100.00%	0.516087941
chr12:123409071-123409357 (287)	0.215592334	82.41%	100.00%	55.00%	100.00%	0.310592721
chr12:123413538-123414718 (1181)	4.248751058	51.95%	91.02%	0.00%	100.00%	1.675085219
chr12:123416738-123416875 (138)	65.41050725	0.00%	3.84%	0.00%	2.50%	26.67428789
chr12:123419818-123419978 (161)	22.33447205	0.00%	46.80%	0.00%	42.50%	12.13250679
chr12:123424657-123424831 (175)	54.85757143	0.00%	6.67%	0.00%	7.50%	17.00826476
chr12:123425353-123425542 (190)	15.29565789	0.17%	68.82%	0.00%	87.50%	4.95343859
chr12:123428937-123429066 (130)	37.32634615	0.00%	19.37%	0.00%	7.50%	20.42716755
chr12:123430571-123430769 (199)	12.99924623	1.53%	77.26%	0.00%	82.50%	7.26061894
chr12:123433170-123433376 (207)	9.891183575	4.24%	92.67%	2.50%	97.50%	4.395986485
chr12:123434334-123434465 (132)	33.61231061	0.00%	18.54%	0.00%	15.00%	15.23434913
chr12:123434997-123435112 (116)	16.67413793	0.26%	67.16%	0.00%	67.50%	7.352446217
chr12:123444181-123444869 (689)	29.49394049	0.61%	40.14%	0.00%	25.00%	21.85377596
chr12:123450833-123451056 (224)	0.345200893	71.54%	100.00%	37.50%	100.00%	0.364570348
GENE (chromosome(s); number of bases; number of exons)	AVG_COVERAGE	AVG_%_BASES_ZERO	AVG_%_BASES_LESS_20			STD_DEVIATION_OF_COVERAGE
ABCB9 (chr12;3923;14)	16.53456476	27.49%	65.97%			6.539141611
ABCC1
EXON (length)	AVG_COVERAGE	AVG_%_BASES_ZERO	AVG_%_BASES_LESS_20	%_w/_AVG_COVERAGE_ZERO	%_w/_AVG_COVERAGE_LESS_20	STD_DEVIATION_OF_COVERAGE
chr16:16043433-16043656 (224)	0.059040179	95.15%	100.00%	77.50%	100.00%	0.144798773
chr16:16101672-16101849 (178)	47.13370787	0.00%	11.49%	0.00%	0.00%	14.78131916
chr16:16103632-16103758 (127)	12.6269685	0.00%	90.10%	0.00%	92.50%	4.319819771
chr16:16108347-16108485 (139)	66.5544964	0.00%	0.43%	0.00%	0.00%	25.19853338
chr16:16110352-16110478 (127)	205.3362205	0.00%	0.00%	0.00%	0.00%	74.08447342
chr16:16126965-16127027 (63)	122.7400794	0.00%	2.50%	0.00%	2.50%	43.44876446
chr16:16130328-16130460 (133)	75.65263158	0.81%	2.50%	0.00%	2.50%	20.3926398
chr16:16138306-16138537 (232)	78.79331897	0.06%	3.04%	0.00%	2.50%	18.73949436
chr16:16139692-16139870 (179)	73.13701117	0.00%	2.53%	0.00%	2.50%	20.47002885
chr16:16141998-16142160 (163)	63.74202454	0.00%	0.54%	0.00%	0.00%	25.04481692
chr16:16146580-16146673 (94)	79.24920213	0.00%	0.24%	0.00%	0.00%	81.24690034
chr16:16149948-16150152 (205)	158.4280488	0.00%	0.00%	0.00%	0.00%	43.39645629
chr16:16162012-16162159 (148)	126.3927365	0.00%	0.00%	0.00%	0.00%	50.7247937
chr16:16165498-16165586 (89)	16.14775281	0.00%	71.88%	0.00%	82.50%	4.183519338
chr16:16170182-16170258 (77)	51.38149351	0.00%	0.10%	0.00%	0.00%	12.11489965
chr16:16173208-16173335 (128)	18.39375	0.00%	58.67%	0.00%	60.00%	4.037527966
chr16:16177222-16177399 (178)	50.81657303	0.00%	5.53%	0.00%	0.00%	15.78503315
chr16:16180680-16180848 (169)	32.14245562	0.00%	30.64%	0.00%	12.50%	9.822440685
chr16:16184261-16184445 (185)	42.90324324	0.00%	20.20%	0.00%	2.50%	10.7430334
chr16:16196483-16196574 (92)	49.12744565	0.00%	7.09%	0.00%	5.00%	16.32976732
chr16:16200594-16200730 (137)	65.58266423	0.00%	0.00%	0.00%	0.00%	52.39285762
chr16:16205231-16205439 (209)	59.9791866	0.00%	11.11%	0.00%	2.50%	17.14941161
chr16:16208622-16208933 (312)	65.50016026	0.00%	14.74%	0.00%	0.00%	18.68595421
chr16:16215831-16216031 (201)	125.9527363	0.00%	0.57%	0.00%	0.00%	29.34218343
chr16:16218645-16218772 (128)	94.78984375	0.00%	0.00%	0.00%	0.00%	33.22928201
chr16:16219666-16219768 (103)	124.0254854	0.00%	0.00%	0.00%	0.00%	25.82042565
chr16:16225645-16225792 (148)	53.79189189	0.00%	4.49%	0.00%	2.50%	14.00290501
chr16:16228206-16228365 (160)	50.29	0.00%	8.80%	0.00%	7.50%	14.76307926
chr16:16230334-16230501 (168)	37.34419643	0.00%	11.21%	0.00%	7.50%	12.20821753
chr16:16232220-16232415 (196)	24.30803571	0.00%	39.92%	0.00%	25.00%	8.907636147
chr16:16235029-16236930 (1902)	2.906243428	64.11%	95.29%	0.00%	100.00%	1.034828004
GENE (chromosome(s); number of bases; number of exons)	AVG_COVERAGE	AVG_%_BASES_ZERO	AVG_%_BASES_LESS_20			STD_DEVIATION_OF_COVERAGE
ABCC1 (chr16;6594;31)	47.78343579	21.21%	38.80%			9.269816099
ABCC10
EXON (length)	AVG_COVERAGE	AVG_%_BASES_ZERO	AVG_%_BASES_LESS_20	%_w/_AVG_COVERAGE_ZERO	%_w/_AVG_COVERAGE_LESS_20	STD_DEVIATION_OF_COVERAGE
chr6:43395291-43395495 (205)	1.099512195	50.82%	100.00%	0.00%	100.00%	0.613496624
chr6:43395705-43395877 (173)	44.35144509	0.00%	15.46%	0.00%	5.00%	14.51049353
chr6:43399488-43401098 (1611)	46.67321539	3.38%	21.81%	0.00%	2.50%	15.25096064
chr6:43399879-43401098 (1220)	56.03127049	0.00%	6.47%	0.00%	0.00%	18.55158874
chr6:43402358-43402586 (229)	48.23471616	0.00%	3.89%	0.00%	0.00%	12.0573686
chr6:43403488-43403645 (158)	66.59193038	0.00%	2.47%	0.00%	2.50%	19.55604321
chr6:43403830-43403985 (156)	36.34567308	0.00%	17.37%	0.00%	10.00%	10.55024193
chr6:43403875-43403985 (111)	31.66418919	0.00%	23.22%	0.00%	10.00%	9.888538583
chr6:43405671-43405751 (81)	16.95740741	2.50%	62.53%	2.50%	75.00%	6.565608036
chr6:43406361-43406533 (173)	55.99523121	0.17%	10.23%	0.00%	7.50%	21.566042
chr6:43409599-43409698 (100)	32.65925	0.00%	18.60%	0.00%	15.00%	11.06937473
chr6:43410707-43410897 (191)	21.24201571	0.37%	55.93%	0.00%	42.50%	7.350244186
chr6:43411670-43411748 (79)	82.42246835	0.00%	1.61%	0.00%	2.50%	25.68095618
chr6:43411896-43412091 (196)	62.22079082	0.00%	5.97%	0.00%	5.00%	18.84046854
chr6:43412525-43412676 (152)	40.77072368	0.00%	3.70%	0.00%	2.50%	12.92463124
chr6:43412862-43413052 (191)	105.2782723	0.00%	0.51%	0.00%	0.00%	29.58097064
chr6:43413336-43413680 (345)	99.66601449	0.00%	3.72%	0.00%	2.50%	26.90902561
chr6:43414014-43414184 (171)	25.55730994	0.00%	36.46%	0.00%	22.50%	8.01186016
chr6:43414985-43415146 (162)	31.51697531	0.00%	24.10%	0.00%	15.00%	10.70331511
chr6:43415421-43415675 (255)	63.18980392	0.00%	5.44%	0.00%	5.00%	22.47264197
chr6:43416618-43416764 (147)	27.53384354	0.00%	25.09%	0.00%	25.00%	9.966302146
chr6:43416844-43416942 (99)	14.26313131	0.00%	75.58%	0.00%	82.50%	5.712780263
chr6:43417159-43417272 (114)	56.25855263	0.00%	5.96%	0.00%	7.50%	19.57917659
chr6:43417666-43418163 (498)	23.74919679	2.19%	51.69%	0.00%	35.00%	9.095202098
GENE (chromosome(s); number of bases; number of exons)	AVG_COVERAGE	AVG_%_BASES_ZERO	AVG_%_BASES_LESS_20			STD_DEVIATION_OF_COVERAGE
ABCC10 (chr6;6817;24)	47.12307824	2.47%	20.68%			12.36150835
ABCC11
EXON (length)	AVG_COVERAGE	AVG_%_BASES_ZERO	AVG_%_BASES_LESS_20	%_w/_AVG_COVERAGE_ZERO	%_w/_AVG_COVERAGE_LESS_20	STD_DEVIATION_OF_COVERAGE
chr16:48200821-48201277 (457)	40.74704595	2.52%	43.57%	0.00%	5.00%	9.646378758
chr16:48201406-48201571 (166)	40.2625	0.00%	14.77%	0.00%	5.00%	9.504589246
chr16:48204015-48204129 (115)	136.8356522	0.00%	0.00%	0.00%	0.00%	29.77789774
chr16:48204799-48204878 (80)	56.97	0.00%	3.94%	0.00%	5.00%	14.83755866
chr16:48209168-48209328 (161)	21.69534161	0.00%	42.34%	0.00%	45.00%	7.518177238
chr16:48210834-48211024 (191)	26.61465969	0.00%	39.38%	0.00%	22.50%	8.939751083
chr16:48212507-48212597 (91)	28.66538462	0.00%	17.34%	0.00%	15.00%	10.35181399
chr16:48218350-48218537 (188)	85.16555851	0.00%	2.26%	0.00%	0.00%	24.44153208
chr16:48220863-48221001 (139)	60.76780576	0.00%	0.00%	0.00%	0.00%	15.07617418
chr16:48221111-48221338 (228)	41.29528509	0.00%	12.57%	0.00%	2.50%	11.07116681
chr16:48226430-48226628 (199)	44.91419598	0.00%	3.89%	0.00%	0.00%	11.10314439
chr16:48227789-48227893 (105)	51.61857143	0.00%	3.71%	0.00%	0.00%	13.25103221
chr16:48230142-48230232 (91)	45.91950549	0.00%	6.40%	0.00%	5.00%	14.52353864
chr16:48231881-48231978 (98)	48.30612245	0.00%	4.29%	0.00%	2.50%	11.94468478
chr16:48232051-48232186 (136)	50.19724265	0.00%	2.79%	0.00%	0.00%	11.08489658
chr16:48234186-48234390 (205)	60.39695122	0.00%	9.28%	0.00%	0.00%	11.10485885
chr16:48237138-48237211 (74)	20.73141892	0.00%	44.02%	0.00%	42.50%	7.240732463
chr16:48239323-48239448 (126)	71.57797619	0.00%	0.95%	0.00%	0.00%	15.35789792
chr16:48242335-48242407 (73)	78.26369863	0.00%	0.00%	0.00%	0.00%	25.79002404
chr16:48244858-48245110 (253)	166.6325099	0.00%	0.00%	0.00%	0.00%	38.39453726
chr16:48247353-48247461 (109)	173.9949541	0.00%	0.00%	0.00%	0.00%	40.34761374
chr16:48248791-48248940 (150)	86.40816667	0.00%	0.00%	0.00%	0.00%	23.32497362
chr16:48249107-48249255 (149)	60.44144295	0.00%	2.08%	0.00%	0.00%	14.21213951
chr16:48250024-48250198 (175)	47.98585714	0.00%	6.13%	0.00%	0.00%	9.436717951
chr16:48256508-48256742 (235)	134.3445745	0.00%	0.00%	0.00%	0.00%	17.2012653
chr16:48258192-48258340 (149)	67.9942953	0.00%	1.36%	0.00%	0.00%	14.41304158
chr16:48261716-48261875 (160)	80.8753125	0.00%	1.67%	0.00%	2.50%	19.85125837
chr16:48264347-48264484 (138)	23.70144928	2.50%	42.90%	2.50%	27.50%	7.532335462
chr16:48265733-48265850 (118)	101.2540254	0.55%	2.88%	0.00%	2.50%	29.34809031
chr16:48265733-48266182 (450)	35.96211111	9.66%	58.02%	0.00%	5.00%	10.53052128
chr16:48269042-48269088 (47)	0.129255319	87.18%	100.00%	80.00%	100.00%	0.294371045
GENE (chromosome(s); number of bases; number of exons)	AVG_COVERAGE	AVG_%_BASES_ZERO	AVG_%_BASES_LESS_20			STD_DEVIATION_OF_COVERAGE
ABCC11 (chr16;5056;31)	63.08653809	1.93%	17.10%			8.926142677
ABCC12
EXON (length)	AVG_COVERAGE	AVG_%_BASES_ZERO	AVG_%_BASES_LESS_20	%_w/_AVG_COVERAGE_ZERO	%_w/_AVG_COVERAGE_LESS_20	STD_DEVIATION_OF_COVERAGE
chr16:48116883-48117712 (830)	18.46521084	39.91%	73.65%	0.00%	47.50%	5.647074105
chr16:48117819-48117984 (166)	94.75331325	0.00%	0.00%	0.00%	0.00%	27.05966761
chr16:48119503-48119617 (115)	67.61630435	0.00%	0.17%	0.00%	0.00%	19.10740919
chr16:48120651-48120730 (80)	82.7884375	0.00%	2.50%	0.00%	2.50%	26.75110868
chr16:48121836-48121996 (161)	28.80062112	0.00%	34.16%	0.00%	22.50%	9.411846741
chr16:48122455-48122645 (191)	67.17709424	0.00%	3.89%	0.00%	0.00%	18.44418906
chr16:48125030-48125120 (91)	112.6736264	0.00%	1.21%	0.00%	2.50%	29.50745161
chr16:48130656-48130813 (158)	89.50237342	0.00%	0.65%	0.00%	0.00%	25.57508549
chr16:48134782-48134920 (139)	32.81079137	0.00%	12.86%	0.00%	2.50%	6.708236376
chr16:48138052-48138279 (228)	38.74407895	0.00%	17.96%	0.00%	5.00%	10.95484685
chr16:48139049-48139247 (199)	18.98869347	0.00%	55.23%	0.00%	45.00%	7.609131092
chr16:48141232-48141336 (105)	23.34857143	0.00%	40.07%	0.00%	32.50%	9.774014278
chr16:48142350-48142440 (91)	37.93159341	0.00%	14.09%	0.00%	10.00%	11.95569663
chr16:48145346-48145418 (73)	61.34486301	0.00%	0.00%	0.00%	0.00%	19.06102113
chr16:48145488-48145573 (86)	76.03139535	0.00%	0.00%	0.00%	0.00%	21.53122618
chr16:48145686-48145821 (136)	54.94908088	0.00%	6.29%	0.00%	0.00%	17.79048558
chr16:48149325-48149529 (205)	12.6954878	4.52%	77.59%	0.00%	92.50%	5.672305251
chr16:48151171-48151244 (74)	21.71317568	0.00%	43.45%	0.00%	42.50%	8.805735298
chr16:48155626-48155751 (126)	22.11626984	0.00%	45.34%	0.00%	42.50%	9.168110508
chr16:48158123-48158195 (73)	19.64315068	0.00%	51.06%	0.00%	55.00%	6.960330421
chr16:48162369-48162648 (280)	91.18946429	0.00%	0.12%	0.00%	0.00%	21.57812121
chr16:48164698-48164806 (109)	76.65802752	0.00%	0.16%	0.00%	0.00%	19.30077452
chr16:48167597-48167746 (150)	48.83433333	0.00%	7.33%	0.00%	2.50%	13.52081757
chr16:48172138-48172286 (149)	54.44312081	0.00%	5.17%	0.00%	5.00%	15.97213955
chr16:48173073-48173247 (175)	68.83871429	0.00%	3.81%	0.00%	0.00%	18.87528956
chr16:48174597-48174827 (231)	65.6047619	0.00%	3.70%	0.00%	2.50%	17.61739742
chr16:48175112-48175264 (153)	55.75081699	0.00%	5.41%	0.00%	2.50%	15.99559699
chr16:48177820-48177976 (157)	203.4101911	0.00%	0.16%	0.00%	0.00%	60.62422312
chr16:48180216-48180681 (466)	58.1126073	1.09%	27.56%	0.00%	2.50%	24.50253136
GENE (chromosome(s); number of bases; number of exons)	AVG_COVERAGE	AVG_%_BASES_ZERO	AVG_%_BASES_LESS_20			STD_DEVIATION_OF_COVERAGE
ABCC12 (chr16;5197;29)	52.82335963	6.49%	25.67%			10.14599754
ABCC13
EXON (length)	AVG_COVERAGE	AVG_%_BASES_ZERO	AVG_%_BASES_LESS_20	%_w/_AVG_COVERAGE_ZERO	%_w/_AVG_COVERAGE_LESS_20	STD_DEVIATION_OF_COVERAGE
chr21:15646119-15646478 (360)	4.385972222	21.07%	97.58%	0.00%	100.00%	1.160839773
chr21:15651916-15651978 (63)	45.59126984	0.00%	0.00%	0.00%	0.00%	12.36784295
chr21:15659870-15660018 (149)	80.84647651	0.00%	0.67%	0.00%	0.00%	17.36231345
chr21:15660724-15660867 (144)	93.24565972	0.00%	0.00%	0.00%	0.00%	18.64579109
chr21:15663606-15663706 (101)	44.67128713	0.00%	0.59%	0.00%	0.00%	10.63659966
chr21:15663890-15664068 (179)	163.4203911	0.00%	0.00%	0.00%	0.00%	37.58920966
chr21:15671758-15673692 (1935)	16.61009044	61.63%	84.55%	0.00%	90.00%	4.252083847
GENE (chromosome(s); number of bases; number of exons)	AVG_COVERAGE	AVG_%_BASES_ZERO	AVG_%_BASES_LESS_20			STD_DEVIATION_OF_COVERAGE
ABCC13 (chr21;2931;7)	31.89763753	42.22%	66.20%			5.199701033
ABCC2
EXON (length)	AVG_COVERAGE	AVG_%_BASES_ZERO	AVG_%_BASES_LESS_20	%_w/_AVG_COVERAGE_ZERO	%_w/_AVG_COVERAGE_LESS_20	STD_DEVIATION_OF_COVERAGE
chr10:101542462-101542634 (173)	34.0583815	0.00%	18.71%	0.00%	5.00%	8.642329393
chr10:101544364-101544538 (175)	69.68271429	0.00%	1.19%	0.00%	0.00%	16.39681223
chr10:101551990-101552116 (127)	24.0757874	0.00%	29.29%	0.00%	17.50%	6.539076559
chr10:101553307-101553442 (136)	92.484375	0.00%	0.00%	0.00%	0.00%	21.24934193
chr10:101553648-101553756 (109)	75.14105505	0.00%	1.70%	0.00%	2.50%	17.33676375
chr10:101554169-101554225 (57)	55.03026316	0.00%	0.39%	0.00%	0.00%	13.20122048
chr10:101556853-101557088 (236)	46.07245763	0.00%	2.27%	0.00%	2.50%	10.58145923
chr10:101558963-101559127 (165)	72.12136364	0.00%	0.85%	0.00%	0.00%	15.72888486
chr10:101560142-101560320 (179)	68.13198324	0.00%	1.02%	0.00%	0.00%	13.88168863
chr10:101563775-101564030 (256)	74.93212891	0.00%	0.08%	0.00%	0.00%	17.89885563
chr10:101565138-101565204 (67)	108.1018657	0.00%	0.00%	0.00%	0.00%	78.79632898
chr10:101567140-101567278 (139)	84.33633094	0.00%	0.45%	0.00%	0.00%	22.19426068
chr10:101567839-101567986 (148)	82.03716216	0.00%	2.16%	0.00%	0.00%	21.55969335
chr10:101569890-101569975 (86)	56.2630814	0.00%	2.12%	0.00%	2.50%	14.20182683
chr10:101571292-101571359 (68)	145.2823529	0.00%	0.00%	0.00%	0.00%	38.47761985
chr10:101572774-101572901 (128)	59.98808594	0.00%	5.14%	0.00%	5.00%	20.04016246
chr10:101577064-101577241 (178)	40.65898876	0.00%	8.74%	0.00%	7.50%	11.57512446
chr10:101578546-101578714 (169)	55.39186391	0.00%	5.00%	0.00%	5.00%	15.83882881
chr10:101578845-101579026 (182)	52.99052198	0.00%	5.89%	0.00%	5.00%	14.07716847
chr10:101590063-101590190 (128)	95.22421875	0.00%	0.00%	0.00%	0.00%	24.12341109
chr10:101590472-101590608 (137)	56.16040146	0.00%	3.14%	0.00%	2.50%	15.96597055
chr10:101591367-101591587 (221)	78.84321267	0.00%	1.10%	0.00%	0.00%	22.48224193
chr10:101591733-101591888 (156)	90.71105769	0.00%	1.99%	0.00%	0.00%	28.65358223
chr10:101594136-101594292 (157)	102.3893312	0.00%	0.68%	0.00%	0.00%	35.7851767
chr10:101595847-101596047 (201)	25.7079602	0.00%	31.13%	0.00%	22.50%	6.968235841
chr10:101601723-101601850 (128)	37.10683594	0.00%	15.94%	0.00%	2.50%	11.71059526
chr10:101603555-101603657 (103)	20.34708738	0.00%	52.84%	0.00%	57.50%	7.097566076
chr10:101604078-101604222 (145)	26.57189655	0.00%	27.38%	0.00%	25.00%	9.855105377
chr10:101605380-101605539 (160)	23.8046875	0.00%	47.59%	0.00%	37.50%	9.941341804
chr10:101606717-101606884 (168)	39.17291667	0.00%	12.37%	0.00%	2.50%	10.62169433
chr10:101610358-101610553 (196)	64.14757653	0.00%	1.11%	0.00%	0.00%	21.18156292
chr10:101611258-101611662 (405)	30.76055556	4.17%	50.93%	0.00%	7.50%	10.54250183
GENE (chromosome(s); number of bases; number of exons)	AVG_COVERAGE	AVG_%_BASES_ZERO	AVG_%_BASES_LESS_20			STD_DEVIATION_OF_COVERAGE
ABCC2 (chr10;5083;32)	57.15199877	0.32%	11.95%			9.003676539
ABCC3
EXON (length)	AVG_COVERAGE	AVG_%_BASES_ZERO	AVG_%_BASES_LESS_20	%_w/_AVG_COVERAGE_ZERO	%_w/_AVG_COVERAGE_LESS_20	STD_DEVIATION_OF_COVERAGE
chr17:48712217-48712342 (126)	2.437896825	17.74%	100.00%	0.00%	100.00%	1.677845998
chr17:48733192-48733369 (178)	43.29634831	0.00%	8.34%	0.00%	0.00%	10.70067336
chr17:48734062-48734188 (127)	26.63444882	0.00%	32.70%	0.00%	22.50%	7.909944582
chr17:48734406-48734544 (139)	61.45917266	0.00%	0.95%	0.00%	0.00%	17.26346313
chr17:48735442-48735568 (127)	54.78543307	0.00%	1.06%	0.00%	0.00%	16.23348541
chr17:48735795-48735857 (63)	33.20634921	0.00%	17.78%	0.00%	17.50%	11.74802268
chr17:48736597-48736729 (133)	16.84191729	0.00%	65.83%	0.00%	75.00%	6.231003011
chr17:48738283-48738475 (193)	23.53601036	0.06%	49.83%	0.00%	50.00%	12.2625433
chr17:48741041-48741219 (179)	126.8831006	0.00%	1.54%	0.00%	2.50%	35.68241242
chr17:48741310-48741472 (163)	145.9924847	0.00%	0.00%	0.00%	0.00%	37.96406056
chr17:48742513-48742606 (94)	69.07632979	0.00%	3.88%	0.00%	5.00%	19.10747727
chr17:48744914-48745118 (205)	58.43243902	0.00%	2.89%	0.00%	2.50%	16.12229543
chr17:48744914-48745288 (375)	85.27986667	0.00%	1.58%	0.00%	0.00%	24.44004708
chr17:48745223-48745370 (148)	147.7599662	0.00%	0.00%	0.00%	0.00%	43.70762097
chr17:48745790-48745878 (89)	162.9896067	0.00%	0.00%	0.00%	0.00%	52.54830936
chr17:48746213-48746280 (68)	44.40845588	0.00%	8.20%	0.00%	7.50%	15.06109332
chr17:48746500-48746627 (128)	27.01621094	0.00%	37.32%	0.00%	25.00%	9.995276501
chr17:48746712-48746889 (178)	71.67570225	0.00%	6.12%	0.00%	7.50%	25.75032894
chr17:48750331-48750499 (169)	25.16257396	0.00%	33.52%	0.00%	22.50%	9.800848325
chr17:48750829-48751019 (191)	74.73337696	0.00%	4.40%	0.00%	5.00%	25.0895341
chr17:48752722-48752837 (116)	54.52241379	0.00%	5.30%	0.00%	5.00%	20.52508351
chr17:48752991-48753136 (146)	18.76763699	0.82%	57.29%	0.00%	57.50%	7.259221361
chr17:48753243-48753451 (209)	34.91244019	0.00%	8.92%	0.00%	7.50%	14.02539617
chr17:48753638-48753949 (312)	68.903125	0.00%	6.03%	0.00%	5.00%	25.75152028
chr17:48755104-48755304 (201)	100.8182836	0.00%	2.49%	0.00%	2.50%	32.70883212
chr17:48755453-48755580 (128)	28.01269531	1.43%	38.09%	0.00%	25.00%	12.22299827
chr17:48757158-48757260 (103)	68.92402913	0.00%	0.63%	0.00%	0.00%	20.74519852
chr17:48760970-48761117 (148)	58.79054054	0.00%	5.24%	0.00%	5.00%	22.73772039
chr17:48761309-48761468 (160)	28.404375	0.00%	24.73%	0.00%	20.00%	10.55084233
chr17:48762069-48762236 (168)	19.19717262	0.22%	54.84%	0.00%	50.00%	6.0787003
chr17:48764896-48765091 (196)	33.03354592	0.00%	31.76%	0.00%	10.00%	15.31659267
chr17:48768452-48769063 (612)	14.93398693	20.36%	66.12%	0.00%	85.00%	4.630995839
GENE (chromosome(s); number of bases; number of exons)	AVG_COVERAGE	AVG_%_BASES_ZERO	AVG_%_BASES_LESS_20			STD_DEVIATION_OF_COVERAGE
ABCC3 (chr17;5572;32)	53.8866414	2.63%	23.03%			14.43338531
ABCC4
EXON (length)	AVG_COVERAGE	AVG_%_BASES_ZERO	AVG_%_BASES_LESS_20	%_w/_AVG_COVERAGE_ZERO	%_w/_AVG_COVERAGE_LESS_20	STD_DEVIATION_OF_COVERAGE
chr13:95672082-95673936 (1855)	5.770485175	67.66%	87.43%	0.00%	100.00%	2.545025186
chr13:95686858-95686993 (136)	47.71654412	0.00%	4.26%	0.00%	2.50%	12.54099214
chr13:95695935-95696041 (107)	35.98247664	0.00%	6.82%	0.00%	2.50%	8.763267193
chr13:95696519-95696692 (174)	16.9420977	0.00%	64.02%	0.00%	75.00%	4.573005224
chr13:95705348-95705438 (91)	90.33516484	0.00%	0.00%	0.00%	0.00%	21.50678092
chr13:95714957-95715113 (157)	68.10541401	0.00%	2.34%	0.00%	2.50%	18.87043051
chr13:95723915-95724107 (193)	114.0498705	0.00%	0.00%	0.00%	0.00%	22.74380427
chr13:95725457-95725558 (102)	186.0276961	0.00%	0.00%	0.00%	0.00%	29.95484795
chr13:95726467-95726578 (112)	110.9660714	0.00%	0.00%	0.00%	0.00%	23.04553909
chr13:95727685-95727805 (121)	122.3181818	0.00%	0.00%	0.00%	0.00%	30.69805214
chr13:95735393-95735544 (152)	58.27565789	0.00%	3.34%	0.00%	2.50%	11.54424485
chr13:95748024-95748433 (410)	3.501890244	39.48%	99.17%	2.50%	100.00%	1.5786335
chr13:95768175-95768255 (81)	100.4033951	0.00%	2.50%	0.00%	2.50%	23.66492091
chr13:95813442-95813589 (148)	58.90067568	0.00%	2.06%	0.00%	0.00%	41.94135164
chr13:95815375-95815470 (96)	106.3229167	0.00%	0.00%	0.00%	0.00%	82.14642596
chr13:95815863-95815901 (39)	91.39807692	0.00%	0.00%	0.00%	0.00%	59.48479217
chr13:95816631-95816772 (142)	77.88644366	0.00%	0.09%	0.00%	0.00%	57.69581806
chr13:95818411-95818621 (211)	50.40734597	0.00%	2.89%	0.00%	0.00%	32.33539169
chr13:95822785-95822882 (98)	33.48954082	0.00%	18.06%	0.00%	7.50%	18.04522935
chr13:95829960-95830047 (88)	52.80767045	0.00%	1.99%	0.00%	2.50%	11.12266214
chr13:95830250-95830345 (96)	31.546875	0.00%	13.93%	0.00%	7.50%	8.874770757
chr13:95838954-95839146 (193)	114.6215026	0.00%	0.00%	0.00%	0.00%	22.38959564
chr13:95840706-95840796 (91)	37.36950549	0.00%	5.49%	0.00%	2.50%	9.493598822
chr13:95847089-95847191 (103)	107.0856796	0.00%	2.50%	0.00%	2.50%	27.02188719
chr13:95858785-95859035 (251)	64.54691235	0.00%	1.03%	0.00%	0.00%	14.29291581
chr13:95860053-95860179 (127)	71.41358268	0.00%	0.26%	0.00%	0.00%	16.78002684
chr13:95861687-95861851 (165)	22.17333333	0.00%	48.53%	0.00%	37.50%	5.967831242
chr13:95862945-95863035 (91)	46.64972527	0.00%	5.19%	0.00%	5.00%	13.94913175
chr13:95886863-95887088 (226)	123.2918142	0.00%	0.37%	0.00%	0.00%	36.53199755
chr13:95899228-95899349 (122)	48.23709016	0.00%	4.92%	0.00%	0.00%	12.78651526
chr13:95899896-95900007 (112)	38.32924107	0.00%	8.37%	0.00%	5.00%	10.91685774
chr13:95953494-95953687 (194)	10.72654639	2.59%	83.97%	0.00%	100.00%	3.95265465
GENE (chromosome(s); number of bases; number of exons)	AVG_COVERAGE	AVG_%_BASES_ZERO	AVG_%_BASES_LESS_20			STD_DEVIATION_OF_COVERAGE
ABCC4 (chr13;6284;32)	45.72792303	22.08%	38.51%			5.484476082
ABCC5
EXON (length)	AVG_COVERAGE	AVG_%_BASES_ZERO	AVG_%_BASES_LESS_20	%_w/_AVG_COVERAGE_ZERO	%_w/_AVG_COVERAGE_LESS_20	STD_DEVIATION_OF_COVERAGE
chr3:183637723-183639189 (1467)	11.03563395	55.46%	83.70%	0.00%	95.00%	19.46753537
chr3:183643342-183643507 (166)	38.85	0.38%	12.24%	0.00%	7.50%	13.06361059
chr3:183645117-183645231 (115)	24.38804348	0.00%	47.37%	0.00%	47.50%	14.63488409
chr3:183646534-183646613 (80)	28.2603125	0.00%	26.25%	0.00%	25.00%	16.04277434
chr3:183655688-183655848 (161)	54.2947205	0.00%	1.51%	0.00%	2.50%	22.45845424
chr3:183660514-183660704 (191)	58.23782723	0.00%	11.70%	0.00%	0.00%	12.72256043
chr3:183663637-183663727 (91)	82.28928571	0.00%	0.22%	0.00%	0.00%	14.16464769
chr3:183665111-183665298 (188)	21.7393617	0.00%	45.88%	0.00%	32.50%	4.989102543
chr3:183667540-183667669 (130)	42.56192308	0.00%	14.62%	0.00%	0.00%	7.998156213
chr3:183667759-183667913 (155)	52.55145161	0.00%	0.39%	0.00%	0.00%	9.055148183
chr3:183669228-183669358 (131)	26.62576336	0.00%	36.05%	0.00%	15.00%	7.931829525
chr3:183669644-183669791 (148)	51.3472973	0.00%	1.39%	0.00%	0.00%	12.85301652
chr3:183670873-183671058 (186)	25.06303763	0.00%	32.97%	0.00%	15.00%	7.106866804
chr3:183677520-183677623 (104)	75.67451923	0.00%	3.08%	0.00%	2.50%	25.85758993
chr3:183679298-183679442 (145)	82.43465517	0.00%	0.05%	0.00%	0.00%	19.78662056
chr3:183681172-183681376 (205)	56.37463415	0.00%	10.21%	0.00%	2.50%	15.15822111
chr3:183682972-183683045 (74)	30.12466216	0.00%	19.86%	0.00%	12.50%	8.033660745
chr3:183683164-183683289 (126)	96.95218254	0.00%	0.00%	0.00%	0.00%	27.39653447
chr3:183685482-183685554 (73)	68.76061644	0.00%	0.00%	0.00%	0.00%	27.77445956
chr3:183689350-183689707 (358)	32.77367318	0.00%	21.75%	0.00%	10.00%	9.543531297
chr3:183695304-183695412 (109)	55.70917431	0.00%	0.67%	0.00%	0.00%	13.72956626
chr3:183696290-183696439 (150)	15.6855	0.07%	70.77%	0.00%	85.00%	4.938308502
chr3:183699514-183699662 (149)	43.14597315	0.00%	12.10%	0.00%	7.50%	10.67636177
chr3:183700238-183700412 (175)	55.00671429	0.00%	4.33%	0.00%	5.00%	12.95905243
chr3:183700561-183700795 (235)	119.4468085	0.00%	0.43%	0.00%	0.00%	26.94016398
chr3:183701540-183702682 (1143)	17.18427384	46.00%	76.45%	0.00%	82.50%	3.975140746
chr3:183703091-183703166 (76)	76.79210526	0.00%	2.50%	0.00%	2.50%	19.18585817
chr3:183705557-183705705 (149)	72.54026846	0.00%	2.73%	0.00%	2.50%	19.20436488
chr3:183706359-183706515 (157)	42.30764331	0.00%	13.60%	0.00%	2.50%	11.63023927
chr3:183707013-183707171 (159)	31.06493711	0.00%	25.27%	0.00%	10.00%	10.38513149
chr3:183732051-183732235 (185)	87.66986486	0.00%	0.00%	0.00%	0.00%	21.95038646
chr3:183735617-183735727 (111)	0.176576577	83.47%	100.00%	67.50%	100.00%	0.304524494
GENE (chromosome(s); number of bases; number of exons)	AVG_COVERAGE	AVG_%_BASES_ZERO	AVG_%_BASES_LESS_20			STD_DEVIATION_OF_COVERAGE
ABCC5 (chr3;7092;32)	36.84066554	19.71%	39.45%			5.909837106
ABCC5-AS1
EXON (length)	AVG_COVERAGE	AVG_%_BASES_ZERO	AVG_%_BASES_LESS_20	%_w/_AVG_COVERAGE_ZERO	%_w/_AVG_COVERAGE_LESS_20	STD_DEVIATION_OF_COVERAGE
chr3:183724125-183724249 (125)	0.4856	64.14%	100.00%	47.50%	100.00%	0.607932101
chr3:183728238-183728429 (192)	0.490625	64.48%	100.00%	37.50%	100.00%	0.531942971
chr3:183729053-183729207 (155)	0.339516129	74.35%	100.00%	55.00%	100.00%	0.475004108
GENE (chromosome(s); number of bases; number of exons)	AVG_COVERAGE	AVG_%_BASES_ZERO	AVG_%_BASES_LESS_20			STD_DEVIATION_OF_COVERAGE
ABCC5-AS1 (chr3;472;3)	0.428947912	65.98%	97.56%			0.314223694
ABCC6
EXON (length)	AVG_COVERAGE	AVG_%_BASES_ZERO	AVG_%_BASES_LESS_20	%_w/_AVG_COVERAGE_ZERO	%_w/_AVG_COVERAGE_LESS_20	STD_DEVIATION_OF_COVERAGE
chr16:16243421-16244098 (678)	12.23082596	25.12%	73.41%	0.00%	97.50%	4.103416582
chr16:16244434-16244629 (196)	20.38227041	0.00%	46.81%	0.00%	50.00%	7.248054104
chr16:16248484-16248651 (168)	35.22321429	0.00%	17.47%	0.00%	10.00%	11.67761073
chr16:16248729-16248888 (160)	35.04328125	0.28%	13.59%	0.00%	15.00%	12.72451654
chr16:16251519-16251666 (148)	44.81182432	0.00%	9.21%	0.00%	5.00%	16.35889879
chr16:16253338-16253440 (103)	47.20461165	0.00%	10.19%	0.00%	7.50%	33.03567457
chr16:16255294-16255421 (128)	15.796875	0.20%	73.67%	0.00%	75.00%	7.429572078
chr16:16256849-16257049 (201)	23.25783582	0.14%	47.62%	0.00%	42.50%	10.98650488
chr16:16259479-16259790 (312)	32.02892628	0.02%	34.98%	0.00%	30.00%	36.51582761
chr16:16263502-16263710 (209)	7.182296651	6.67%	93.15%	0.00%	97.50%	7.976604432
chr16:16267140-16267261 (122)	7.840778689	10.35%	95.25%	7.50%	95.00%	4.852047047
chr16:16269767-16269843 (77)	24.83084416	2.50%	38.38%	2.50%	42.50%	13.00561508
chr16:16271308-16271483 (176)	17.58295455	2.50%	64.12%	2.50%	75.00%	8.801246295
chr16:16272654-16272822 (169)	20.6806213	1.17%	50.40%	0.00%	42.50%	7.70258752
chr16:16276268-16276445 (178)	43.51039326	0.34%	12.13%	0.00%	5.00%	14.54224034
chr16:16276660-16276787 (128)	42.64726563	0.00%	13.03%	0.00%	10.00%	17.45732647
chr16:16278815-16278891 (77)	25.21103896	0.00%	34.87%	0.00%	32.50%	11.23495405
chr16:16280980-16281068 (89)	10.40955056	2.61%	92.56%	2.50%	95.00%	5.404031813
chr16:16282687-16282831 (145)	12.03948276	1.48%	89.83%	0.00%	92.50%	5.147185599
chr16:16284020-16284224 (205)	13.08085366	0.32%	79.48%	0.00%	92.50%	5.713992228
chr16:16286686-16286779 (94)	32.62792553	0.00%	16.28%	0.00%	15.00%	13.23107724
chr16:16291877-16292039 (163)	20.84095092	0.00%	52.02%	0.00%	52.50%	7.793691564
chr16:16295857-16296035 (179)	0.638826816	56.83%	100.00%	25.00%	100.00%	0.636096203
chr16:16297266-16297470 (205)	0.55195122	58.76%	100.00%	22.50%	100.00%	0.551482292
chr16:16302584-16302716 (133)	5.068984962	3.23%	99.19%	0.00%	100.00%	2.809490776
chr16:16306041-16306103 (63)	0.338888889	74.29%	100.00%	67.50%	100.00%	0.589277564
chr16:16308180-16308306 (127)	0.276968504	75.94%	100.00%	60.00%	100.00%	0.430716174
chr16:16313410-16313539 (130)	0.248461538	79.96%	100.00%	67.50%	100.00%	0.461904342
chr16:16313678-16313804 (127)	0.168700787	84.13%	100.00%	67.50%	100.00%	0.30250923
chr16:16315043-16315688 (646)	0.137693498	88.34%	100.00%	55.00%	100.00%	0.204690546
chr16:16315505-16315688 (184)	0.232201087	79.74%	100.00%	62.50%	100.00%	0.358135241
chr16:16317255-16317328 (74)	0.274324324	82.64%	100.00%	72.50%	100.00%	0.646302062
GENE (chromosome(s); number of bases; number of exons)	AVG_COVERAGE	AVG_%_BASES_ZERO	AVG_%_BASES_LESS_20			STD_DEVIATION_OF_COVERAGE
ABCC6 (chr16;5794;32)	15.33662241	26.45%	65.84%			5.805649786
ABCC6P1
EXON (length)	AVG_COVERAGE	AVG_%_BASES_ZERO	AVG_%_BASES_LESS_20	%_w/_AVG_COVERAGE_ZERO	%_w/_AVG_COVERAGE_LESS_20	STD_DEVIATION_OF_COVERAGE
chr16:18582569-18582633 (65)	0.106153846	89.38%	100.00%	82.50%	100.00%	0.256069517
chr16:18584198-18584382 (185)	0.217972973	83.07%	100.00%	65.00%	100.00%	0.438748448
chr16:18586082-18586208 (127)	0.121850394	89.45%	100.00%	72.50%	100.00%	0.263638389
chr16:18586347-18586476 (130)	0.237307692	79.48%	100.00%	57.50%	100.00%	0.38576578
chr16:18591531-18591657 (127)	0.31988189	73.90%	100.00%	55.00%	100.00%	0.481155478
chr16:18593727-18593789 (63)	0.335714286	72.58%	100.00%	60.00%	100.00%	0.536927492
chr16:18597127-18597259 (133)	7.758458647	0.83%	97.74%	0.00%	97.50%	3.984295655
chr16:18602425-18602629 (205)	0.512317073	66.41%	100.00%	35.00%	100.00%	0.691046235
chr16:18603860-18604038 (179)	0.783240223	58.28%	100.00%	32.50%	100.00%	0.885161286
chr16:18608088-18609607 (1520)	0.146052632	87.57%	100.00%	25.00%	100.00%	0.129291632
GENE (chromosome(s); number of bases; number of exons)	AVG_COVERAGE	AVG_%_BASES_ZERO	AVG_%_BASES_LESS_20			STD_DEVIATION_OF_COVERAGE
ABCC6P1 (chr16;2734;10)	0.590370582	76.40%	97.45%			0.2702423
ABCC6P2
EXON (length)	AVG_COVERAGE	AVG_%_BASES_ZERO	AVG_%_BASES_LESS_20	%_w/_AVG_COVERAGE_ZERO	%_w/_AVG_COVERAGE_LESS_20	STD_DEVIATION_OF_COVERAGE
chr16:14916288-14916925 (638)	0.28315047	79.06%	100.00%	35.00%	100.00%	0.362443412
chr16:14918490-14918559 (70)	0.147142857	85.29%	100.00%	77.50%	100.00%	0.310072408
GENE (chromosome(s); number of bases; number of exons)	AVG_COVERAGE	AVG_%_BASES_ZERO	AVG_%_BASES_LESS_20			STD_DEVIATION_OF_COVERAGE
ABCC6P2 (chr16;708;2)	0.263125258	77.73%	97.56%			0.33669466
ABCC8
EXON (length)	AVG_COVERAGE	AVG_%_BASES_ZERO	AVG_%_BASES_LESS_20	%_w/_AVG_COVERAGE_ZERO	%_w/_AVG_COVERAGE_LESS_20	STD_DEVIATION_OF_COVERAGE
chr11:17414431-17414675 (245)	17.70346939	0.00%	63.17%	0.00%	65.00%	6.958740279
chr11:17415243-17415306 (64)	24.12421875	0.00%	36.17%	0.00%	37.50%	11.40633345
chr11:17415812-17415946 (135)	15.44203704	1.24%	68.48%	0.00%	72.50%	6.955721488
chr11:17416718-17416822 (105)	28.10761905	0.00%	20.64%	0.00%	17.50%	9.63484775
chr11:17417156-17417265 (110)	29.11613636	0.00%	19.91%	0.00%	20.00%	10.17835645
chr11:17417398-17417477 (80)	19.3853125	0.59%	55.16%	0.00%	55.00%	7.293673354
chr11:17418462-17418593 (132)	64.33257576	0.00%	4.26%	0.00%	2.50%	21.04358601
chr11:17418739-17418860 (122)	66.16557377	0.00%	3.87%	0.00%	2.50%	21.38795547
chr11:17419230-17419344 (115)	66.33282609	0.00%	4.00%	0.00%	5.00%	21.95550622
chr11:17419885-17419988 (104)	91.52163462	0.00%	2.50%	0.00%	2.50%	28.26071617
chr11:17424207-17424300 (94)	42.15691489	0.00%	8.88%	0.00%	5.00%	13.82219058
chr11:17426058-17426216 (159)	26.78506289	0.00%	36.49%	0.00%	22.50%	8.029355195
chr11:17427040-17427110 (71)	21.77147887	0.00%	45.81%	0.00%	42.50%	7.5125462
chr11:17428168-17428335 (168)	94.23139881	0.00%	0.40%	0.00%	0.00%	26.82008368
chr11:17428434-17428676 (243)	38.36316872	0.00%	17.37%	0.00%	7.50%	11.47479925
chr11:17428900-17429000 (101)	39.56683168	0.00%	9.73%	0.00%	5.00%	13.04591586
chr11:17429938-17430064 (127)	35.93937008	0.00%	18.60%	0.00%	2.50%	12.00439116
chr11:17432062-17432200 (139)	37.5692446	0.00%	8.81%	0.00%	2.50%	11.08840745
chr11:17434212-17434293 (82)	49.92347561	0.00%	4.36%	0.00%	5.00%	16.23701352
chr11:17434940-17435025 (86)	31.94331395	0.00%	18.43%	0.00%	20.00%	12.56367535
chr11:17436058-17436157 (100)	123.57725	0.00%	1.70%	0.00%	2.50%	37.67631464
chr11:17436850-17436886 (37)	68.74054054	0.00%	5.00%	0.00%	5.00%	22.03236115
chr11:17438476-17438509 (34)	85.98235294	0.00%	2.50%	0.00%	2.50%	26.21451531
chr11:17438476-17438512 (37)	85.34054054	0.00%	2.50%	0.00%	2.50%	25.98986415
chr11:17448595-17448701 (107)	44.72570093	0.00%	6.89%	0.00%	7.50%	13.4498664
chr11:17449413-17449489 (77)	12.43668831	0.00%	83.90%	0.00%	90.00%	5.768823777
chr11:17449835-17449952 (118)	21.84978814	0.08%	43.73%	0.00%	42.50%	9.059442728
chr11:17450111-17450217 (107)	48.4614486	0.00%	7.17%	0.00%	7.50%	16.96550434
chr11:17452360-17452506 (147)	16.68044218	0.00%	68.95%	0.00%	70.00%	5.844887605
chr11:17453750-17453791 (42)	25.6797619	0.00%	18.99%	0.00%	22.50%	7.792004431
chr11:17464266-17464429 (164)	14.68033537	0.00%	72.91%	0.00%	80.00%	5.764486396
chr11:17464724-17464859 (136)	62.70128676	0.00%	3.11%	0.00%	2.50%	19.45866463
chr11:17470062-17470218 (157)	43.35143312	0.14%	5.53%	0.00%	2.50%	11.35932787
chr11:17474665-17474830 (166)	63.25466867	0.00%	2.71%	0.00%	2.50%	17.39310712
chr11:17482034-17482223 (190)	20.96960526	2.28%	50.36%	0.00%	52.50%	13.95041479
chr11:17483129-17483372 (244)	147.7707992	0.00%	3.14%	0.00%	2.50%	82.77447078
chr11:17484984-17485151 (168)	74.85133929	0.00%	2.57%	0.00%	2.50%	34.76568655
chr11:17491647-17491769 (123)	28.18821138	0.00%	23.35%	0.00%	17.50%	8.333760756
chr11:17496432-17496574 (143)	27.76695804	0.00%	37.80%	0.00%	30.00%	14.27524333
chr11:17498175-17498392 (218)	23.67534404	2.05%	45.84%	0.00%	32.50%	8.523984767
GENE (chromosome(s); number of bases; number of exons)	AVG_COVERAGE	AVG_%_BASES_ZERO	AVG_%_BASES_LESS_20			STD_DEVIATION_OF_COVERAGE
ABCC8 (chr11;4997;40)	46.1546977	0.22%	24.52%			9.886024597
ABCC9
EXON (length)	AVG_COVERAGE	AVG_%_BASES_ZERO	AVG_%_BASES_LESS_20	%_w/_AVG_COVERAGE_ZERO	%_w/_AVG_COVERAGE_LESS_20	STD_DEVIATION_OF_COVERAGE
chr12:21950323-21954115 (3793)	3.582395202	82.24%	94.79%	0.00%	100.00%	1.082161159
chr12:21958107-21958245 (139)	65.50485612	0.00%	0.00%	0.00%	0.00%	16.14707645
chr12:21958931-21958994 (64)	46.50078125	0.00%	0.00%	0.00%	0.00%	9.048634969
chr12:21960279-21960413 (135)	71.40685185	0.00%	0.57%	0.00%	0.00%	14.28645251
chr12:21962785-21962889 (105)	83.54285714	0.00%	0.00%	0.00%	0.00%	17.73255139
chr12:21964982-21965091 (110)	86.45863636	0.00%	0.00%	0.00%	0.00%	23.16571472
chr12:21967577-21967656 (80)	82.4221875	0.00%	0.00%	0.00%	0.00%	17.53990283
chr12:21968696-21968827 (132)	74.41590909	0.00%	2.50%	0.00%	2.50%	19.68959367
chr12:21970120-21970241 (122)	158.3469262	0.00%	4.94%	0.00%	5.00%	46.65945911
chr12:21971083-21971185 (103)	139.9114078	0.00%	2.50%	0.00%	2.50%	36.17436527
chr12:21981891-21981994 (104)	60.03173077	0.00%	5.00%	0.00%	5.00%	22.44125531
chr12:21991011-21991104 (94)	73.43191489	0.00%	2.50%	0.00%	2.50%	22.35590533
chr12:21995247-21995405 (159)	120.4097484	0.00%	0.00%	0.00%	0.00%	28.61041329
chr12:21997416-21997486 (71)	105.2996479	0.00%	0.00%	0.00%	0.00%	30.92106385
chr12:21997700-21997849 (150)	118.4323333	0.00%	0.00%	0.00%	0.00%	35.09124831
chr12:21998536-21998766 (231)	200.7548701	0.00%	0.00%	0.00%	0.00%	61.56095848
chr12:22001083-22001180 (98)	73.41709184	0.00%	0.00%	0.00%	0.00%	32.82898069
chr12:22005030-22005156 (127)	64.58444882	0.00%	0.31%	0.00%	0.00%	26.78732586
chr12:22005301-22005439 (139)	113.1715827	0.00%	0.00%	0.00%	0.00%	45.26958868
chr12:22012519-22012600 (82)	286.7984756	0.00%	0.00%	0.00%	0.00%	90.88896159
chr12:22013904-22013989 (86)	198.9406977	0.00%	0.00%	0.00%	0.00%	48.86592358
chr12:22015886-22015988 (103)	92.21601942	0.00%	0.00%	0.00%	0.00%	26.44413301
chr12:22017372-22017411 (40)	48.730625	0.00%	0.00%	0.00%	0.00%	18.93881141
chr12:22025558-22025664 (107)	62.85	0.00%	0.00%	0.00%	0.00%	14.42682479
chr12:22028587-22028660 (74)	98.11452703	0.00%	0.00%	0.00%	0.00%	20.13291435
chr12:22035699-22035807 (109)	59.21743119	0.00%	5.16%	0.00%	5.00%	25.16042553
chr12:22040759-22040868 (110)	79.47454545	0.00%	0.00%	0.00%	0.00%	22.35660497
chr12:22046965-22047108 (144)	72.83784722	0.00%	0.19%	0.00%	0.00%	16.82052755
chr12:22048208-22048249 (42)	62.57261905	0.00%	0.06%	0.00%	0.00%	16.43594206
chr12:22059059-22059222 (164)	81.66692073	0.38%	2.59%	0.00%	2.50%	25.64930319
chr12:22061010-22061145 (136)	98.14852941	0.00%	2.50%	0.00%	2.50%	30.13473534
chr12:22063090-22063246 (157)	78.8410828	0.00%	3.39%	0.00%	2.50%	23.80281042
chr12:22063759-22063912 (154)	93.13847403	0.00%	2.50%	0.00%	2.50%	35.47466933
chr12:22065805-22066000 (196)	43.25548469	0.13%	4.55%	0.00%	2.50%	13.89386774
chr12:22068601-22068844 (244)	154.7747951	0.00%	0.04%	0.00%	0.00%	89.76428401
chr12:22069870-22070037 (168)	163.2300595	0.00%	0.12%	0.00%	0.00%	51.53767888
chr12:22078875-22078997 (123)	30.73292683	0.00%	12.58%	0.00%	10.00%	7.487643235
chr12:22086715-22086857 (143)	149.7805944	0.00%	0.00%	0.00%	0.00%	43.08144419
chr12:22089466-22089628 (163)	31.51042945	0.00%	12.90%	0.00%	5.00%	9.152876288
GENE (chromosome(s); number of bases; number of exons)	AVG_COVERAGE	AVG_%_BASES_ZERO	AVG_%_BASES_LESS_20			STD_DEVIATION_OF_COVERAGE
ABCC9 (chr12;8501;39)	56.30425976	35.81%	42.29%			9.491622488
ABCD1
EXON (length)	AVG_COVERAGE	AVG_%_BASES_ZERO	AVG_%_BASES_LESS_20	%_w/_AVG_COVERAGE_ZERO	%_w/_AVG_COVERAGE_LESS_20	STD_DEVIATION_OF_COVERAGE
chrX:152990322-152991621 (1300)	6.448480769	19.12%	93.79%	2.50%	97.50%	4.603722505
chrX:152994686-152994867 (182)	15.38475275	2.07%	71.74%	0.00%	72.50%	8.56302521
chrX:153001565-153001708 (144)	11.79392361	5.00%	82.64%	2.50%	85.00%	7.204154983
chrX:153001798-153001967 (170)	8.142941176	4.96%	91.87%	0.00%	95.00%	5.594910131
chrX:153002610-153002705 (96)	3.033072917	12.81%	100.00%	7.50%	100.00%	2.48337887
chrX:153005545-153005691 (147)	6.796768707	8.61%	96.80%	5.00%	97.50%	5.082271037
chrX:153006027-153006173 (147)	0.193707483	82.99%	100.00%	70.00%	100.00%	0.380438756
chrX:153008440-153008525 (86)	0.063081395	94.42%	100.00%	85.00%	100.00%	0.22249883
chrX:153008674-153008800 (127)	0.13976378	89.29%	100.00%	82.50%	100.00%	0.349626471
chrX:153008942-153010216 (1275)	0.511333333	72.86%	100.00%	7.50%	100.00%	0.370293438
GENE (chromosome(s); number of bases; number of exons)	AVG_COVERAGE	AVG_%_BASES_ZERO	AVG_%_BASES_LESS_20			STD_DEVIATION_OF_COVERAGE
ABCD1 (chrX;3674;10)	4.317637452	40.85%	92.90%			2.724455905
ABCD2
EXON (length)	AVG_COVERAGE	AVG_%_BASES_ZERO	AVG_%_BASES_LESS_20	%_w/_AVG_COVERAGE_ZERO	%_w/_AVG_COVERAGE_LESS_20	STD_DEVIATION_OF_COVERAGE
chr12:39945021-39947933 (2913)	14.1729231	70.02%	89.29%	0.00%	95.00%	5.670755337
chr12:39967517-39967643 (127)	155.6057087	0.00%	0.00%	0.00%	0.00%	35.18361411
chr12:39973336-39973421 (86)	152.3049419	0.00%	2.50%	0.00%	2.50%	49.92479454
chr12:39979953-39980099 (147)	107.2554422	0.00%	0.00%	0.00%	0.00%	29.95055001
chr12:39994372-39994518 (147)	53.24217687	0.00%	1.68%	0.00%	2.50%	12.97889727
chr12:39997713-39997808 (96)	34.36588542	0.00%	5.10%	0.00%	5.00%	10.92670454
chr12:39998563-39998732 (170)	56.70470588	0.00%	0.15%	0.00%	0.00%	16.50291865
chr12:40001400-40001516 (117)	56.01730769	0.00%	1.39%	0.00%	2.50%	12.30031882
chr12:40010789-40010970 (182)	70.35302198	0.38%	3.10%	0.00%	2.50%	22.66405702
chr12:40012478-40013843 (1366)	49.85669839	13.76%	34.55%	0.00%	5.00%	12.69179277
GENE (chromosome(s); number of bases; number of exons)	AVG_COVERAGE	AVG_%_BASES_ZERO	AVG_%_BASES_LESS_20			STD_DEVIATION_OF_COVERAGE
ABCD2 (chr12;5351;10)	36.12554298	40.63%	56.34%			5.576344527
ABCD3
EXON (length)	AVG_COVERAGE	AVG_%_BASES_ZERO	AVG_%_BASES_LESS_20	%_w/_AVG_COVERAGE_ZERO	%_w/_AVG_COVERAGE_LESS_20	STD_DEVIATION_OF_COVERAGE
chr1:94883932-94884144 (213)	9.190492958	0.85%	96.69%	0.00%	100.00%	3.085922651
chr1:94924162-94924199 (38)	57.1375	0.00%	5.00%	0.00%	5.00%	18.81071839
chr1:94930330-94930429 (100)	151.3165	0.00%	2.50%	0.00%	2.50%	50.02668201
chr1:94933474-94933563 (90)	27.2975	0.00%	21.86%	0.00%	15.00%	8.810370744
chr1:94939321-94939391 (71)	92.83697183	0.00%	2.50%	0.00%	2.50%	25.03369499
chr1:94940698-94940796 (99)	23.90606061	0.00%	23.66%	0.00%	20.00%	6.725545475
chr1:94941169-94941293 (125)	65.588	0.00%	2.50%	0.00%	2.50%	14.90016462
chr1:94943814-94943871 (58)	21.89396552	0.00%	40.00%	0.00%	40.00%	7.723111799
chr1:94944079-94944260 (182)	1.196153846	37.14%	100.00%	5.00%	100.00%	0.827712376
chr1:94946019-94946162 (144)	80.33506944	0.00%	2.50%	0.00%	2.50%	21.91891721
chr1:94948725-94948795 (71)	194.3714789	0.00%	0.00%	0.00%	0.00%	44.07444725
chr1:94953097-94953167 (71)	113.3809859	0.00%	0.00%	0.00%	0.00%	28.49204063
chr1:94953249-94953347 (99)	258.909596	0.00%	0.00%	0.00%	0.00%	64.90226797
chr1:94953447-94953539 (93)	243.2494624	0.00%	0.00%	0.00%	0.00%	63.69231387
chr1:94955280-94955372 (93)	206.4903226	0.00%	0.00%	0.00%	0.00%	75.70853364
chr1:94955458-94955531 (74)	158.2564189	0.00%	0.00%	0.00%	0.00%	70.12295541
chr1:94956739-94956803 (65)	104.1488462	0.00%	0.00%	0.00%	0.00%	39.35526256
chr1:94964157-94964235 (79)	88.06962025	0.00%	0.00%	0.00%	0.00%	20.70453322
chr1:94964338-94964404 (67)	125.4130597	0.00%	0.00%	0.00%	0.00%	25.80297096
chr1:94964500-94964590 (91)	140.2107143	0.00%	0.00%	0.00%	0.00%	26.83389174
chr1:94965050-94965170 (121)	105.35	0.00%	0.00%	0.00%	0.00%	21.72427194
chr1:94972093-94972198 (106)	74.54811321	0.00%	0.17%	0.00%	0.00%	24.76392747
chr1:94980701-94980758 (58)	46.62586207	0.00%	2.89%	0.00%	2.50%	13.47705982
chr1:94982607-94984219 (1613)	4.982315561	71.11%	90.11%	0.00%	100.00%	1.295774997
GENE (chromosome(s); number of bases; number of exons)	AVG_COVERAGE	AVG_%_BASES_ZERO	AVG_%_BASES_LESS_20			STD_DEVIATION_OF_COVERAGE
ABCD3 (chr1;3821;24)	55.97516931	31.06%	49.08%			11.8248546
ABCD4
EXON (length)	AVG_COVERAGE	AVG_%_BASES_ZERO	AVG_%_BASES_LESS_20	%_w/_AVG_COVERAGE_ZERO	%_w/_AVG_COVERAGE_LESS_20	STD_DEVIATION_OF_COVERAGE
chr14:74751979-74753232 (1254)	14.28082137	53.07%	82.32%	0.00%	90.00%	5.654515294
chr14:74753403-74753519 (117)	48.74978632	0.00%	10.94%	0.00%	7.50%	18.00128627
chr14:74754512-74754589 (78)	19.29294872	0.00%	51.57%	0.00%	57.50%	6.820763171
chr14:74754909-74754962 (54)	14.40231481	0.00%	83.38%	0.00%	85.00%	5.912993683
chr14:74755418-74755468 (51)	12.35392157	0.00%	88.58%	0.00%	92.50%	5.620657493
chr14:74756185-74756222 (38)	18.71578947	0.00%	56.51%	0.00%	60.00%	8.028022252
chr14:74756729-74756821 (93)	28.54005376	0.19%	24.89%	0.00%	20.00%	11.88605197
chr14:74756993-74757202 (210)	43.56142857	0.00%	14.05%	0.00%	10.00%	16.88590467
chr14:74758989-74759079 (91)	27.00686813	0.19%	35.74%	0.00%	20.00%	11.20616827
chr14:74759253-74759345 (93)	47.3811828	0.48%	8.17%	0.00%	7.50%	18.24603644
chr14:74759450-74759572 (123)	62.22378049	0.06%	3.05%	0.00%	2.50%	21.73059362
chr14:74759856-74759951 (96)	15.47916667	3.28%	68.02%	2.50%	72.50%	7.418464494
chr14:74761850-74761901 (52)	52.68173077	0.00%	6.44%	0.00%	7.50%	19.9520579
chr14:74762556-74762682 (127)	17.90492126	0.26%	58.78%	0.00%	57.50%	7.416150915
chr14:74763035-74763152 (118)	22.75042373	0.00%	40.87%	0.00%	35.00%	8.804507034
chr14:74764632-74764772 (141)	36.5393617	0.20%	12.15%	0.00%	7.50%	13.17412301
chr14:74766250-74766378 (129)	62.02364341	0.00%	3.04%	0.00%	2.50%	18.13307494
chr14:74766852-74766971 (120)	21.19916667	0.00%	50.25%	0.00%	47.50%	8.620942443
chr14:74769577-74769767 (191)	25.47146597	0.00%	30.47%	0.00%	27.50%	7.972272898
GENE (chromosome(s); number of bases; number of exons)	AVG_COVERAGE	AVG_%_BASES_ZERO	AVG_%_BASES_LESS_20			STD_DEVIATION_OF_COVERAGE
ABCD4 (chr14;3176;19)	25.58868342	20.59%	49.91%			8.318758389
ABCE1
EXON (length)	AVG_COVERAGE	AVG_%_BASES_ZERO	AVG_%_BASES_LESS_20	%_w/_AVG_COVERAGE_ZERO	%_w/_AVG_COVERAGE_LESS_20	STD_DEVIATION_OF_COVERAGE
chr4:146019155-146019571 (417)	0.136930456	86.65%	100.00%	47.50%	100.00%	0.184465944
chr4:146025537-146025667 (131)	100.2496183	0.00%	0.00%	0.00%	0.00%	22.06074481
chr4:146025540-146025667 (128)	101.4037109	0.00%	0.00%	0.00%	0.00%	22.33214026
chr4:146026756-146026842 (87)	115.8074713	0.00%	0.00%	0.00%	0.00%	34.98489045
chr4:146029166-146029264 (99)	125.3419192	0.00%	0.00%	0.00%	0.00%	26.74063419
chr4:146030283-146030401 (119)	65.81197479	0.00%	0.23%	0.00%	0.00%	14.08778275
chr4:146031254-146031392 (139)	83.83615108	0.00%	3.13%	0.00%	2.50%	23.00430897
chr4:146031526-146031596 (71)	24.2943662	0.00%	30.32%	0.00%	22.50%	7.914609995
chr4:146032119-146032216 (98)	55.55331633	0.00%	1.07%	0.00%	0.00%	12.51465623
chr4:146033390-146033480 (91)	41.55961538	0.00%	7.66%	0.00%	0.00%	10.03305862
chr4:146038444-146038566 (123)	14.97296748	0.00%	77.11%	0.00%	92.50%	4.32395964
chr4:146041083-146041305 (223)	22.70459641	0.57%	53.50%	0.00%	42.50%	8.103160305
chr4:146042325-146042385 (61)	56.73360656	0.00%	0.57%	0.00%	0.00%	12.80953897
chr4:146042484-146042543 (60)	72.30041667	0.00%	0.00%	0.00%	0.00%	14.96010226
chr4:146044172-146044283 (112)	16.07366071	0.00%	72.90%	0.00%	85.00%	4.39063249
chr4:146044366-146044509 (144)	53.00173611	0.00%	0.17%	0.00%	0.00%	11.38967146
chr4:146044629-146044752 (124)	32.72096774	0.00%	5.08%	0.00%	2.50%	6.343301198
chr4:146046141-146046253 (113)	36.58075221	0.00%	3.63%	0.00%	0.00%	7.566375223
chr4:146048677-146050676 (2000)	0.07275	93.54%	100.00%	30.00%	100.00%	0.069200614
GENE (chromosome(s); number of bases; number of exons)	AVG_COVERAGE	AVG_%_BASES_ZERO	AVG_%_BASES_LESS_20			STD_DEVIATION_OF_COVERAGE
ABCE1 (chr4;4340;19)	25.07858267	50.21%	62.00%			3.819292213
ABCF1
EXON (length)	AVG_COVERAGE	AVG_%_BASES_ZERO	AVG_%_BASES_LESS_20	%_w/_AVG_COVERAGE_ZERO	%_w/_AVG_COVERAGE_LESS_20	STD_DEVIATION_OF_COVERAGE
chr6:30539169-30539337 (169)	1.516863905	28.09%	100.00%	12.50%	100.00%	1.000197409
chr6:30545185-30545232 (48)	6.0921875	5.10%	95.31%	5.00%	95.00%	5.979371526
chr6:30545594-30545690 (97)	9.076030928	2.91%	94.92%	2.50%	95.00%	4.464103046
chr6:30545852-30545979 (128)	15.69160156	0.16%	77.79%	0.00%	82.50%	6.775326606
chr6:30546124-30546162 (39)	33.47179487	0.00%	9.94%	0.00%	10.00%	12.56030005
chr6:30546246-30546354 (109)	13.07408257	0.23%	83.58%	0.00%	92.50%	4.933609558
chr6:30547707-30547782 (76)	3.578618421	10.63%	100.00%	7.50%	100.00%	2.47645332
chr6:30548182-30548296 (115)	5.858913043	1.80%	100.00%	0.00%	100.00%	2.968022699
chr6:30550170-30550284 (115)	8.401521739	0.20%	97.57%	0.00%	97.50%	5.063154604
chr6:30550842-30550965 (124)	8.371774194	0.63%	97.50%	0.00%	97.50%	5.244744843
chr6:30551384-30551485 (102)	10.99240196	0.25%	94.39%	0.00%	97.50%	10.66421304
chr6:30551581-30551667 (87)	2.823850575	13.25%	99.74%	5.00%	100.00%	2.524312207
chr6:30551968-30552108 (141)	22.98510638	0.00%	42.98%	0.00%	40.00%	13.71282857
chr6:30552194-30552343 (150)	8.1685	0.58%	96.73%	0.00%	97.50%	5.794622217
chr6:30553036-30553120 (85)	10.04264706	0.62%	92.97%	0.00%	97.50%	4.758094678
chr6:30553334-30553459 (126)	8.163690476	0.04%	98.21%	0.00%	97.50%	3.581633431
chr6:30553655-30553768 (114)	8.843201754	0.00%	96.58%	0.00%	97.50%	4.359935122
chr6:30553910-30554082 (173)	20.14653179	0.00%	57.41%	0.00%	62.50%	9.039942269
chr6:30554250-30554325 (76)	23.95065789	0.00%	32.27%	0.00%	27.50%	8.80791712
[truncated: 338,198 more rows]
