# Supplementary material for: Functional SNP allele discovery (fSNPd): an approach to find highly penetrant, environmental-triggered genotypes underlying complex human phenotypes
Source: BMC Genomics. 2017 Dec 4;18:944. doi: 10.1186/s12864-017-4325-y (PMC5716007; doi:10.1186/s12864-017-4325-y)
Supplement: Additional file 1: — Use of fSNPd and the Supplementary Figure. This firstly documents the instructions for the installation of fSNPd, and its use. Secondly, it contains the Supplemental Figure entitled: Average read depth per base of genes in a test cohort of 40 individuals’ exomes - data derived from Supplemental Table S1. This shows a graph of calculate the average read coverage by all genes, and the legend details the methodology used. References used are given after the legend. Read number statistics of average depth of sequence reads for each exon of each gene included in the exomes of forty individuals. This is a large spreadsheet giving the detailed analysis of read depth achieved. Results and statistics are given for each gene and exon of each gene. Thus, the coverage of an exome of any desired exon can be determined. Simulations of the performance of fSNPd compared to an Association study approach in a variety of scenarios. Simulations were performed assuming that a rare SNP allele was fully penetrant when present (unless otherwise stated). For each Simulation SNP-1 is a common SNP (such as are used in Association studies) with allele A frequency = allele B frequency = 0.5 and SNP-2 (analysed in fSNPd) has the rare allele A frequency = .01 and the common allele B frequency = .99. The SNP-2 allele A is disease associated and always on a SNP-1 allele A background. Simulation are of: the number of SNPs causing a phenotype; different SNP-2 rare allele frequencies; if half of cases are non-genetic or rare SNPs allele penetrance 50%; and of using a cohort size of 3000, rather than 100 as used for all other simulations. (ZIP 8041 kb) [file 12864_2017_4325_MOESM1_ESM.zip › fSNPd BMC Genomics Supplementary Table S2.csv]

fSNPd BMC Genomics Supplementary Table S2
Simulations of the performance of fSNPd and Association studies
SNP-1 common SNP (allele A= allele B =.5) and SNP-2 (allele A=.01 and allele B = .99). For SNP-2 allele A is disease associated and always on a SNP-1 allele A background
Simulations
1	If only one SNP causes phenotype. Rare allele freq = 0.01. 100 in cohort
	For disease causing alleles of frequency of					0.5					Chi squared p value	Typical corrected Chi squared p value
	affected	allele A	allele B			Unaffecteds	allele A	allele B
	SNP-1	0.75	0.25	150	50		0.5	0.5	100	100	1.54E-12	1.54E-07
	SNP-2	0.5	0.5	100	100		0.01	0.99	2	198	0	0
2	If there are two rare SNPs that effect phenotype
	For disease causing alleles of frequency of					0.25
	affected	allele A	allele B			Unaffecteds	allele A	allele B
	SNP-1	0.625	0.375	150	50		0.5	0.5	100	100	1.54E-12	1.54E-07
	SNP-2	0.25	0.75	50	150		0.01	0.99	2	198	4.88E-255	4.88E-250
3	If three SNPs that effects phenotype
	For disease causing alleles of frequency of					0.165
	affected	allele A	allele B			Unaffecteds	allele A	allele B
	SNP-1	0.5825	0.4175	134	66		0.5	0.5	100	100	1.52E-06	0.152199336
	SNP-2	0.165	0.835	33	167		0.01	0.99	2	198	1.46E-107	1.46E-102
4	If four SNPs that effects phenotype
	For disease causing alleles of frequency of					0.125
	affected	allele A	allele B			Unaffecteds	allele A	allele B
	SNP-1	0.5625	0.4375	112	88		0.5	0.5	100	100	0.089686022	1
	SNP-2	0.125	0.875	25	150		0.01	0.99	2	198	5.22E-62	5.22E-57
5	If five SNPs that effects phenotype
	For disease causing alleles of frequency of					0.1
	affected	allele A	allele B			Unaffecteds	allele A	allele B
	SNP-1	0.55	0.45	110	90		0.5	0.5	100	100	0.157299207	1
	SNP-2	0.1	0.9	20	180		0.01	0.99	2	198	1.82E-37	1.82E-32
6	If six SNPs that effects phenotype
	For disease causing alleles of frequency of					0.0833
	affected	allele A	allele B			Unaffecteds	allele A	allele B
	SNP-1	0.54165	0.45835	108.3	91.7		0.5	0.5	100	100	0.240476243	1
	SNP-2	0.0833	0.9167	16.7	183.3		0.01	0.99	2	198	1.51E-25	1.51E-20
7	If seven SNPs that effects phenotype
	For disease causing alleles of frequency of					0.075
	affected	allele A	allele B			Unaffecteds	allele A	allele B
	SNP-1	0.5375	0.4625	107.5	92.5		0.5	0.5	100	100	0.288844366	1
	SNP-2	0.075	0.925	15	185		0.01	0.99	2	198	2.50E-20	2.50E-15
8	If eight SNPs that effects phenotype
	For disease causing alleles of frequency of					0.0625
	affected	allele A	allele B			Unaffecteds	allele A	allele B
	SNP-1	0.53125	0.46875	106.25	93.75		0.5	0.5	100	100	0.376759118	1
	SNP-2	0.0625	0.9375	12.5	187.5		0.01	0.99	2	198	8.52E-14	8.52E-09
9	If nine SNPs that effects phenotype
	For disease causing alleles of frequency of					0.056
	affected	allele A	allele B			Unaffecteds	allele A	allele B
	SNP-1	0.528	0.472	105.6	94.4		0.5	0.5	100	100	0.428384236	1
	SNP-2	0.056	0.944	11.2	188.8		0.01	0.99	2	198	6.23E-11	6.23E-06
10	If ten SNPs that effects phenotype
	For disease causing alleles of frequency of					0.05
	affected	allele A	allele B			Unaffecteds	allele A	allele B
	SNP-1	0.525	0.475	105	95		0.5	0.5	100	100	0.479500122	1
	SNP-2	0.05	0.95	10	190		0.01	0.99	2	198	1.31E-08	0.001305432
Rare allele freq = 0.01. 30 in cohort
11	If only one SNP causes phenotype.										Chi squared	Typical corrected Chi squared corrected p value
	affected	allele A	allele B			Unaffecteds	allele A	allele B
	SNP-1	0.75	0.25	45	15		0.5	0.5	30	30	0.000107511	1
	SNP-2	0.5	0.5	30	30		0.01	0.99	0.6	59.4	0	0
12	If two SNPs that effects phenotype
	affected	allele A	allele B			Unaffecteds	allele A	allele B
	SNP-1	0.625	0.375	37.5	22.5		0.5	0.5	30	30	0.052807511	1
	SNP-2	0.25	0.75	15	45		0.01	0.99	0.6	59.4	6.69E-78	6.69E-73
13	If three SNPs that effects phenotype
	affected	allele A	allele B			Unaffecteds	allele A	allele B
	SNP-1	0.5825	0.4175	34.95	25.05		0.5	0.5	30	30	0.201219632	1
	SNP-2	0.165	0.835	9.9	50.1		0.01	0.99	0.6	59.4	1.58E-33	1.58E-28
14	If four SNPs that effects phenotype
	affected	allele A	allele B			Unaffecteds	allele A	allele B
	SNP-1	0.5625	0.4375	33.75	26.25		0.5	0.5	30	30	0.332921608	1
	SNP-2	0.125	0.875	7.5	52.5		0.01	0.99	0.6	59.4	3.47E-19	3.47E-14
15	If five SNPs that effects phenotype
	affected	allele A	allele B			Unaffecteds	allele A	allele B
	SNP-1	0.55	0.45	33	27		0.5	0.5	30	30	0.438578026	1
	SNP-2	0.1	0.9	6	54		0.01	0.99	0.6	59.4	2.44E-12	2.44E-07
16	If six SNPs that effects phenotype
	affected	allele A	allele B			Unaffecteds	allele A	allele B
	SNP-1	0.5415	0.4585	32.49	27.51		0.5	0.5	30	30	0.520279103	1
	SNP-2	0.083	0.917	4.98	55.02		0.01	0.99	0.6	59.4	1.32E-08	0.001323195
17	If seven SNPs that effects phenotype
	affected	allele A	allele B			Unaffecteds	allele A	allele B
	SNP-1	0.5355	0.4645	32.13	27.87		0.5	0.5	30	30	0.582344316	1
	SNP-2	0.071	0.929	4.26	55.74		0.01	0.99	0.6	59.4	2.05E-06	0.204583114
18	If ten SNPs that effects phenotype
	affected	allele A	allele B			Unaffecteds	allele A	allele B
	SNP-1	0.525	0.475	31.5	28.5		0.5	0.5	30	30	0.698535358	1
	SNP-2	0.05	0.95	3	57		0.01	0.99	0.6	59.4	0.001845721	1
Half of cases are non-genetic OR SNPS penetrance 50%. Rare allele freq = 0.01. 100 in cohort
19	If only one SNP causes phenotype,
	affected	allele A	allele B			Unaffecteds	allele A	allele B			Chi squared	Typical corrected Chi squared corrected p value
	SNP-1	0.625	0.375	125	75		0.5	0.5	100	100	0.000406952	1
	SNP-2	0.25	0.75	50	150		0.01	0.99	2	198	4.88E-255	4.88E-250
20	If two SNPs that effects phenotype
	affected	allele A	allele B			Unaffecteds	allele A	allele B
	SNP-1	0.5625	0.4375	112.5	87.5		0.5	0.5	100	100	0.077099872	1
	SNP-2	0.125	0.875	25	175		0.01	0.99	2	198	4.69E-60	4.69E-55
21	If three SNPs that effects phenotype
	affected	allele A	allele B			Unaffecteds	allele A	allele B
	SNP-1	0.54125	0.45875	108.25	92		0.5	0.5	100	100	0.250479914	1
	SNP-2	0.0825	0.9175	16.5	183.5		0.01	0.99	2	198	6.71E-25	6.71E-20
22	If four SNPs that effects phenotype
	affected	allele A	allele B			Unaffecteds	allele A	allele B
	SNP-1	0.53125	0.46875	106.25	83.75		0.5	0.5	100	100	0.081675071	1
	SNP-2	0.0625	0.9375	12.5	187.5		0.01	0.99	2	198	8.52E-14	8.52E-09
23	If five SNPs that effects phenotype
	affected	allele A	allele B			Unaffecteds	allele A	allele B
	SNP-1	0.525	0.475	105	95		0.5	0.5	100	100	0.479500122	1
	SNP-2	0.05	0.95	10	190		0.01	0.99	2	198	1.31E-08	0.001305432
24	If ten SNPs that effects phenotype
	affected	allele A	allele B			Unaffecteds	allele A	allele B
	SNP-1	0.5125	0.4875	102.5	97.5		0.5	0.5	100	100	0.72367361	1
	SNP-2	0.025	0.975	5	195		0.01	0.99	2	198	0.033006258	1
Rare allele freq = 0.005. 100 in cohort
25	If only one SNP causes phenotype.
	For disease causing alleles of frequency of					0.5					Chi squared	typical corrected Chi squared p value
	affected	allele A	allele B			Unaffecteds	allele A	allele B
	SNP-1	0.75	0.25	150	50		0.5	0.5	100	100	1.54E-12	1.54E-07
	SNP-2	0.5	0.5	100	100		0.01	0.99	1	199	0	0
26	If two SNPs that effects phenotype
	For disease causing alleles of frequency of					0.25
	affected	allele A	allele B			Unaffecteds	allele A	allele B
	SNP-1	0.625	0.375	150	50		0.5	0.5	100	100	1.54E-12	1.54E-07
	SNP-2	0.25	0.75	50	150		0.01	0.99	1	199	0	0
27	If three SNPs that effects phenotype
	For disease causing alleles of frequency of					0.165
	affected	allele A	allele B			Unaffecteds	allele A	allele B
	SNP-1	0.5825	0.4175	134	66		0.5	0.5	100	100	1.52E-06	0.152199336
	SNP-2	0.165	0.835	33	167		0.01	0.99	1	199	8.30E-226	8.30E-221
28	If four SNPs that effects phenotype
	For disease causing alleles of frequency of					0.125
	affected	allele A	allele B			Unaffecteds	allele A	allele B
	SNP-1	0.5625	0.4375	112	88		0.5	0.5	100	100	0.089686022	1
	SNP-2	0.125	0.875	25	150		0.01	0.99	1	199	6.60E-130	6.60E-125
29	If five SNPs that effects phenotype
	For disease causing alleles of frequency of					0.1
	affected	allele A	allele B			Unaffecteds	allele A	allele B
	SNP-1	0.55	0.45	110	90		0.5	0.5	100	100	0.157299207	1
	SNP-2	0.1	0.9	20	180		0.01	0.99	1	199	6.87E-81	6.87E-76
30	If six SNPs that effects phenotype
	For disease causing alleles of frequency of					0.0833
	affected	allele A	allele B			Unaffecteds	allele A	allele B
	SNP-1	0.54165	0.45835	108.3	91.7		0.5	0.5	100	100	0.240476243	1
	SNP-2	0.0833	0.9167	16.7	183.3		0.01	0.99	1	199	8.12E-56	8.12E-51
31	If seven SNPs that effects phenotype
	For disease causing alleles of frequency of					0.075
	affected	allele A	allele B			Unaffecteds	allele A	allele B
	SNP-1	0.5375	0.4625	107.5	92.5		0.5	0.5	100	100	0.288844366	1
	SNP-2	0.075	0.925	15	185		0.01	0.99	1	199	9.50E-45	9.50E-40
32	If eight SNPs that effects phenotype
	For disease causing alleles of frequency of					0.0625
	affected	allele A	allele B			Unaffecteds	allele A	allele B
	SNP-1	0.53125	0.46875	106.25	93.75		0.5	0.5	100	100	0.376759118	1
	SNP-2	0.0625	0.9375	12.5	187.5		0.01	0.99	1	199	9.44E-31	9.44E-26
33	If nine SNPs that effects phenotype
	For disease causing alleles of frequency of					0.056
	affected	allele A	allele B			Unaffecteds	allele A	allele B
	SNP-1	0.528	0.472	105.6	94.4		0.5	0.5	100	100	0.428384236	1
	SNP-2	0.056	0.944	11.2	188.8		0.01	0.99	1	199	1.52E-24	1.52E-19
34	If ten SNPs that effects phenotype
	For disease causing alleles of frequency of					0.05
	affected	allele A	allele B			Unaffecteds	allele A	allele B
	SNP-1	0.525	0.475	105	95		0.5	0.5	100	100	0.479500122	1
	SNP-2	0.05	0.95	10	190		0.01	0.99	1	199	1.84E-19	1.84E-14
35	If fifty SNPs that effects phenotype
	For disease causing alleles of frequency of					0.01
	affected	allele A	allele B			Unaffecteds	allele A	allele B
	SNP-1	0.505	0.495	101	99		0.5	0.5	100	100	0.887537084	1
	SNP-2	0.01	0.99	2	198		0.01	0.99	1	199	0.316097622	1
Rare allele freq = 0.01. 3000 in cohort
36	If only one SNP causes phenotype. Rare allele freq = 0.01. 3000 in cohort
	For disease causing alleles of frequency of					0.5					Chi squared	typical corrected Chi squared p value
	affected	allele A	allele B			Unaffecteds	allele A	allele B
	SNP-1	0.75	0.25	4500	1500		0.5	0.5	3000	3000	0	0
	SNP-2	0.5	0.5	3000	3000		0.01	0.99	60	5940	0	0
37	If two SNPs that effects phenotype
	For disease causing alleles of frequency of					0.25
	affected	allele A	allele B			Unaffecteds	allele A	allele B
	SNP-1	0.625	0.375	3750	2250		0.5	0.5	3000	3000	1.53E-83	1.53E-78
	SNP-2	0.25	0.75	1500	4500		0.01	0.99	60	5940	0	0
38	If three SNPs that effects phenotype
	For disease causing alleles of frequency of					0.165
	affected	allele A	allele B			Unaffecteds	allele A	allele B
	SNP-1	0.5825	0.4175	3495	2505		0.5	0.5	3000	3000	2.10E-37	2.10E-32
	SNP-2	0.165	0.835	990	5010		0.01	0.99	60	5940	0	0
39	If four SNPs that effects phenotype
	For disease causing alleles of frequency of					0.125
	affected	allele A	allele B			Unaffecteds	allele A	allele B
	SNP-1	0.5625	0.4375	3375	2625		0.5	0.5	3000	3000	3.58E-22	3.58E-17
	SNP-2	0.125	0.875	750	5250		0.01	0.99	60	5940	0	0
40	If five SNPs that effects phenotype
	For disease causing alleles of frequency of					0.1
	affected	allele A	allele B			Unaffecteds	allele A	allele B
	SNP-1	0.55	0.45	3300	2700		0.5	0.5	3000	3000	9.49E-15	9.49E-10
	SNP-2	0.1	0.9	600	5400		0.01	0.99	60	5940	0	0
41	If six SNPs that effects phenotype
	For disease causing alleles of frequency of					0.0833
	affected	allele A	allele B			Unaffecteds	allele A	allele B
	SNP-1	0.54165	0.45835	3249.9	2750.1		0.5	0.5	3000	3000	1.10E-10	1.10E-05
	SNP-2	0.0833	0.9167	499.8	5500.2		0.01	0.99	60	5940	0	0
42	If seven SNPs that effects phenotype
	For disease causing alleles of frequency of					0.075
	affected	allele A	allele B			Unaffecteds	allele A	allele B
	SNP-1	0.5375	0.4625	3225	2775		0.5	0.5	3000	3000	6.27E-09	0.00062669
	SNP-2	0.075	0.925	450	5550		0.01	0.99	60	5940	0	0
43	If eight SNPs that effects phenotype
	For disease causing alleles of frequency of					0.0625
	affected	allele A	allele B			Unaffecteds	allele A	allele B
	SNP-1	0.53125	0.46875	3187.5	2812.5		0.5	0.5	3000	3000	1.29E-06	0.129038445
	SNP-2	0.0625	0.9375	375	5625		0.01	0.99	60	5940	0	0
44	If nine SNPs that effects phenotype
	For disease causing alleles of frequency of					0.056
	affected	allele A	allele B			Unaffecteds	allele A	allele B
	SNP-1	0.528	0.472	3168	2832		0.5	0.5	3000	3000	1.44E-05	1
	SNP-2	0.056	0.944	336	5664		0.01	0.99	60	5940	7.46E-281	7.46E-276
45	If ten SNPs that effects phenotype
	For disease causing alleles of frequency of					0.05
	affected	allele A	allele B			Unaffecteds	allele A	allele B
	SNP-1	0.525	0.475	3150	2850		0.5	0.5	3000	3000	0.000107511	1
	SNP-2	0.05	0.95	300	5700		0.01	0.99	60	5940	6.94E-213	6.94E-208
